# Supplementary material for: Characteristics of lower respiratory tract microbiota in the patients with post-hematopoietic stem cell transplantation pneumonia
Source: Front Cell Infect Microbiol. 2022 Sep 13;12:943317. doi: 10.3389/fcimb.2022.943317 (PMC9513191; doi:10.3389/fcimb.2022.943317)
Supplement: Supplementary file 2 [file Table_1.xlsx]

## Sheet: e-Table 4
ASVID	Kingdom	Phylum	Class	Order	Family	Genus	Species	freq	prev	p.prev	p	not.contaminant
ASV_130	Bacteria	Firmicutes	Bacilli	Lactobacillales	Aerococcaceae	Abiotrophia	Abiotrophia_defectiva	0.00120112	89	0.770053	0.770053	FALSE
ASV_11907	Bacteria	Proteobacteria	Alphaproteobacteria	Rhodospirillales	Acetobacteraceae	Acidisphaera	Acidisphaera_rubrifaciens	4.79767e-06	11	0.916031	0.916031	FALSE
ASV_8338	Bacteria	Proteobacteria	Alphaproteobacteria	Rhodospirillales	Acetobacteraceae	Acidocella	Acidocella_aluminiidurans	1.96741e-05	4	0.969466	0.969466	FALSE
ASV_1799	Bacteria	Proteobacteria	Gammaproteobacteria	Pseudomonadales	Moraxellaceae	Acinetobacter	Acinetobacter_bereziniae	3.71037e-05	3	0.977099	0.977099	FALSE
ASV_624	Bacteria	Proteobacteria	Gammaproteobacteria	Pseudomonadales	Moraxellaceae	Acinetobacter	Acinetobacter_bereziniae	0.000167323	22	0.832061	0.832061	FALSE
ASV_1351	Bacteria	Proteobacteria	Gammaproteobacteria	Pseudomonadales	Moraxellaceae	Acinetobacter	Acinetobacter_bohemicus	4.018e-05	17	0.870229	0.870229	FALSE
ASV_12511	Bacteria	Proteobacteria	Gammaproteobacteria	Pseudomonadales	Moraxellaceae	Acinetobacter	Acinetobacter_gandensis	6.86338e-06	14	0.89313	0.89313	FALSE
ASV_1960	Bacteria	Proteobacteria	Gammaproteobacteria	Pseudomonadales	Moraxellaceae	Acinetobacter	Acinetobacter_nosocomialis	3.73694e-05	12	0.908397	0.908397	FALSE
ASV_1555	Bacteria	Proteobacteria	Gammaproteobacteria	Pseudomonadales	Moraxellaceae	Acinetobacter	Acinetobacter_seifertii	5.4175e-05	30	0.770992	0.770992	FALSE
ASV_9964	Bacteria	Proteobacteria	Gammaproteobacteria	Pseudomonadales	Moraxellaceae	Acinetobacter	Acinetobacter_soli	1.82686e-05	21	0.839695	0.839695	FALSE
ASV_11989	Bacteria	Proteobacteria	Gammaproteobacteria	Pseudomonadales	Moraxellaceae	Acinetobacter	Acinetobacter_ursingii	3.80953e-06	8	0.938931	0.938931	FALSE
ASV_5363	Bacteria	Actinobacteria	Actinobacteria	Actinomycetales	Nocardioidaceae	Aeromicrobium	Aeromicrobium_ginsengisoli	1.64023e-05	21	0.839695	0.839695	FALSE
ASV_670	Bacteria	Proteobacteria	Gammaproteobacteria	Aeromonadales	Aeromonadaceae	Aeromonas	Aeromonas_salmonicida_subsp._achromogenes	0.000176368	16	0.877863	0.877863	FALSE
ASV_11918	Bacteria	Bacteroidetes	Cytophagia	Cytophagales	Cyclobacteriaceae	Algoriphagus	Algoriphagus_namhaensis	4.79196e-06	4	0.969466	0.969466	FALSE
ASV_2862	Bacteria	Proteobacteria	Gammaproteobacteria	Alteromonadales	Alteromonadaceae	Alishewanella	Alishewanella_aestuarii	1.65621e-05	24	0.816794	0.816794	FALSE
ASV_1726	Bacteria	Bacteroidetes	Bacteroidia	Bacteroidales	Rikenellaceae	Alistipes	Alistipes_onderdonkii	2.67576e-05	15	0.885496	0.885496	FALSE
ASV_10741	Bacteria	Bacteroidetes	Bacteroidia	Bacteroidales	Rikenellaceae	Alistipes	Alistipes_shahii	8.36528e-06	20	0.847328	0.847328	FALSE
ASV_1051	Bacteria	Proteobacteria	Alphaproteobacteria	Sphingomonadales	Erythrobacteraceae	Altererythrobacter	Altererythrobacter_troitsensis	6.90791e-05	53	0.59542	0.59542	FALSE
ASV_1670	Bacteria	Synergistetes	Synergistia	Synergistales	Synergistaceae	Aminivibrio	Aminivibrio_pyruvatiphilus	4.97385e-05	14	0.89313	0.89313	FALSE
ASV_7486	Bacteria	Synergistetes	Synergistia	Synergistales	Synergistaceae	Aminivibrio	Aminivibrio_pyruvatiphilus	6.81782e-06	14	0.89313	0.89313	FALSE
ASV_763	Bacteria	Synergistetes	Synergistia	Synergistales	Synergistaceae	Aminivibrio	Aminivibrio_pyruvatiphilus	0.000131555	14	0.89313	0.89313	FALSE
ASV_4096	Bacteria	Proteobacteria	Alphaproteobacteria	Rhodobacterales	Rhodobacteraceae	Amylibacter	Amylibacter_marinus	6.55763e-05	4	0.969466	0.969466	FALSE
ASV_2200	Bacteria	Firmicutes	Clostridia	Clostridiales	Clostridiales_Incertae_Sedis_XI	Anaerococcus	Anaerococcus_lactolyticus	1.98e-05	21	0.839695	0.839695	FALSE
ASV_2370	Bacteria	Firmicutes	Clostridia	Clostridiales	Clostridiales_Incertae_Sedis_XI	Anaerococcus	Anaerococcus_octavius	2.29757e-05	7	0.946565	0.946565	FALSE
ASV_793	Bacteria	Firmicutes	Clostridia	Clostridiales	Clostridiales_Incertae_Sedis_XI	Anaerococcus	Anaerococcus_octavius	8.07854e-05	41	0.687023	0.687023	FALSE
ASV_1292	Bacteria	Firmicutes	Clostridia	Clostridiales	Ruminococcaceae	Anaerotruncus	Anaerotruncus_colihominis	5.47846e-05	10	0.923664	0.923664	FALSE
ASV_10320	Bacteria	Firmicutes	Clostridia	Clostridiales	Clostridiales_Incertae_Sedis_XIII	Anaerovorax	Anaerovorax_odorimutans	1.84158e-05	7	0.946565	0.946565	FALSE
ASV_12566	Bacteria	Firmicutes	Clostridia	Clostridiales	Clostridiales_Incertae_Sedis_XIII	Anaerovorax	Anaerovorax_odorimutans	7.33368e-06	7	0.946565	0.946565	FALSE
ASV_1924	Bacteria	Proteobacteria	Betaproteobacteria	Burkholderiales	Burkholderiales_incertae_sedis	Aquabacterium	Aquabacterium_parvum	3.28602e-05	35	0.732824	0.732824	FALSE
ASV_11833	Bacteria	Actinobacteria	Actinobacteria	Acidimicrobiales	Iamiaceae	Aquihabitans	Aquihabitans_daechungensis	6.05339e-06	12	0.908397	0.908397	FALSE
ASV_12479	Bacteria	Actinobacteria	Actinobacteria	Acidimicrobiales	Iamiaceae	Aquihabitans	Aquihabitans_daechungensis	4.29198e-06	15	0.885496	0.885496	FALSE
ASV_7286	Bacteria	Actinobacteria	Actinobacteria	Acidimicrobiales	Iamiaceae	Aquihabitans	Aquihabitans_daechungensis	7.31126e-06	15	0.885496	0.885496	FALSE
ASV_8324	Bacteria	Actinobacteria	Actinobacteria	Acidimicrobiales	Iamiaceae	Aquihabitans	Aquihabitans_daechungensis	4.31336e-06	5	0.961832	0.961832	FALSE
ASV_10530	Bacteria	Bacteroidetes	Cytophagia	Cytophagales	Cytophagaceae	Arcicella	Arcicella_aurantiaca	5.59735e-06	6	0.954198	0.954198	FALSE
ASV_5369	Bacteria	Bacteroidetes	Sphingobacteriia	Sphingobacteriales	Sphingobacteriaceae	Arcticibacter	Arcticibacter_pallidicorallinus	1.51388e-05	10	0.923664	0.923664	FALSE
ASV_6088	Bacteria	Acidobacteria	Acidobacteria_Gp4	Unassigned	Unassigned	Aridibacter	Aridibacter_kavangonensis	1.19224e-05	9	0.931298	0.931298	FALSE
ASV_1870	Bacteria	Actinobacteria	Actinobacteria	Actinomycetales	Intrasporangiaceae	Arsenicicoccus	Arsenicicoccus_bolidensis	3.23022e-05	24	0.816794	0.816794	FALSE
ASV_1023	Bacteria	Actinobacteria	Actinobacteria	Actinomycetales	Micrococcaceae	Arthrobacter	Arthrobacter_agilis	0.000110457	13	0.900763	0.900763	FALSE
ASV_478	Bacteria	Actinobacteria	Actinobacteria	Actinomycetales	Micrococcaceae	Arthrobacter	Arthrobacter_antarcticus	0.000191004	52	0.603053	0.603053	FALSE
ASV_3217	Bacteria	Actinobacteria	Actinobacteria	Actinomycetales	Micrococcaceae	Arthrobacter	Arthrobacter_defluvii	2.74228e-05	33	0.748092	0.748092	FALSE
ASV_975	Bacteria	Tenericutes	Mollicutes	Anaeroplasmatales	Anaeroplasmataceae	Asteroleplasma	Asteroleplasma_anaerobium	7.31477e-05	40	0.694656	0.694656	FALSE
ASV_10671	Bacteria	Firmicutes	Bacilli	Lactobacillales	Carnobacteriaceae	Atopostipes	Atopostipes_suicloacalis	2.02291e-05	40	0.694656	0.694656	FALSE
ASV_7632	Bacteria	Firmicutes	Bacilli	Bacillales	Bacillaceae_1	Bacillus	Bacillus_abyssalis	1.26302e-05	15	0.885496	0.885496	FALSE
ASV_10767	Bacteria	Firmicutes	Bacilli	Bacillales	Bacillaceae_1	Bacillus	Bacillus_aerophilus	5.04448e-06	7	0.946565	0.946565	FALSE
ASV_6555	Bacteria	Firmicutes	Bacilli	Bacillales	Bacillaceae_1	Bacillus	Bacillus_farraginis	3.82395e-06	2	0.984733	0.984733	FALSE
ASV_4766	Bacteria	Firmicutes	Bacilli	Bacillales	Bacillaceae_1	Bacillus	Bacillus_litoralis	2.22614e-05	33	0.748092	0.748092	FALSE
ASV_9460	Bacteria	Firmicutes	Bacilli	Bacillales	Bacillaceae_1	Bacillus	Bacillus_muralis	1.08573e-05	21	0.839695	0.839695	FALSE
ASV_8408	Bacteria	Firmicutes	Bacilli	Bacillales	Bacillaceae_1	Bacillus	Bacillus_niacini	6.10021e-06	12	0.908397	0.908397	FALSE
ASV_2408	Bacteria	Firmicutes	Bacilli	Bacillales	Bacillaceae_1	Bacillus	Bacillus_okhensis	2.98318e-05	12	0.908397	0.908397	FALSE
ASV_878	Bacteria	Firmicutes	Bacilli	Bacillales	Bacillaceae_1	Bacillus	Bacillus_sporothermodurans	8.75801e-05	9	0.931298	0.931298	FALSE
ASV_4997	Bacteria	Proteobacteria	Deltaproteobacteria	Bdellovibrionales	Bacteriovoracaceae	Bacteriovorax	Bacteriovorax_stolpii	6.12072e-06	3	0.977099	0.977099	FALSE
ASV_8168	Bacteria	Proteobacteria	Deltaproteobacteria	Bdellovibrionales	Bdellovibrionaceae	Bdellovibrio	Bdellovibrio_bacteriovorus	7.58736e-06	17	0.870229	0.870229	FALSE
ASV_353	Bacteria	Actinobacteria	Actinobacteria	Bifidobacteriales	Bifidobacteriaceae	Bifidobacterium	Bifidobacterium_kashiwanohense	0.000267757	56	0.909571	0.909571	FALSE
ASV_1829	Bacteria	Proteobacteria	Deltaproteobacteria	Desulfovibrionales	Desulfovibrionaceae	Bilophila	Bilophila_wadsworthia	3.64246e-05	19	0.854962	0.854962	FALSE
ASV_8031	Bacteria	Acidobacteria	Acidobacteria_Gp4	Unassigned	Unassigned	Blastocatella	Blastocatella_fastidiosa	1.11012e-05	15	0.885496	0.885496	FALSE
ASV_527	Bacteria	Firmicutes	Clostridia	Clostridiales	Lachnospiraceae	Blautia	Blautia_faecis	0.000166511	44	0.664122	0.664122	FALSE
ASV_7292	Bacteria	Firmicutes	Clostridia	Clostridiales	Lachnospiraceae	Blautia	Blautia_faecis	8.86386e-06	11	0.916031	0.916031	FALSE
ASV_1296	Bacteria	Firmicutes	Clostridia	Clostridiales	Lachnospiraceae	Blautia	Blautia_luti	7.46206e-05	28	0.78626	0.78626	FALSE
ASV_5035	Bacteria	Firmicutes	Clostridia	Clostridiales	Lachnospiraceae	Blautia	Blautia_luti	9.60117e-06	14	0.89313	0.89313	FALSE
ASV_2254	Bacteria	Firmicutes	Clostridia	Clostridiales	Lachnospiraceae	Blautia	Blautia_stercoris	3.53149e-05	27	0.793893	0.793893	FALSE
ASV_2827	Bacteria	Firmicutes	Clostridia	Clostridiales	Lachnospiraceae	Blautia	Blautia_stercoris	2.11929e-05	13	0.900763	0.900763	FALSE
ASV_332	Bacteria	Firmicutes	Clostridia	Clostridiales	Lachnospiraceae	Blautia	Blautia_wexlerae	0.000363132	73	0.845684	0.845684	FALSE
ASV_2847	Bacteria	Proteobacteria	Alphaproteobacteria	Rhizobiales	Bradyrhizobiaceae	Bosea	Bosea_lathyri	1.87065e-05	19	0.854962	0.854962	FALSE
ASV_1500	Bacteria	Proteobacteria	Alphaproteobacteria	Rhizobiales	Bradyrhizobiaceae	Bosea	Bosea_robiniae	3.73893e-05	16	0.877863	0.877863	FALSE
ASV_3665	Bacteria	Proteobacteria	Alphaproteobacteria	Rhizobiales	Bradyrhizobiaceae	Bosea	Bosea_thiooxidans	1.84247e-05	14	0.89313	0.89313	FALSE
ASV_2773	Bacteria	Proteobacteria	Alphaproteobacteria	Rhizobiales	Bradyrhizobiaceae	Bradyrhizobium	Bradyrhizobium_manausense	3.00909e-05	34	0.740458	0.740458	FALSE
ASV_4527	Bacteria	Firmicutes	Bacilli	Bacillales	Paenibacillaceae_1	Brevibacillus	Brevibacillus_levickii	1.06905e-05	5	0.961832	0.961832	FALSE
ASV_2888	Bacteria	Proteobacteria	Alphaproteobacteria	Caulobacterales	Caulobacteraceae	Brevundimonas	Brevundimonas_bacteroides	1.29934e-05	8	0.938931	0.938931	FALSE
ASV_1816	Bacteria	Proteobacteria	Alphaproteobacteria	Caulobacterales	Caulobacteraceae	Brevundimonas	Brevundimonas_faecalis	3.28132e-05	7	0.946565	0.946565	FALSE
ASV_678	Bacteria	Proteobacteria	Alphaproteobacteria	Caulobacterales	Caulobacteraceae	Brevundimonas	Brevundimonas_faecalis	0.000128914	52	0.603053	0.603053	FALSE
ASV_1212	Bacteria	Proteobacteria	Alphaproteobacteria	Caulobacterales	Caulobacteraceae	Brevundimonas	Brevundimonas_variabilis	4.41348e-05	18	0.862595	0.862595	FALSE
ASV_2233	Bacteria	Firmicutes	Erysipelotrichia	Erysipelotrichales	Erysipelotrichaceae	Bulleidia	Bulleidia_extructa	2.53784e-05	26	0.801527	0.801527	FALSE
ASV_10292	Bacteria	Chloroflexi	Caldilineae	Caldilineales	Caldilineaceae	Caldilinea	Caldilinea_aerophila	5.79589e-06	11	0.916031	0.916031	FALSE
ASV_10765	Bacteria	Chloroflexi	Caldilineae	Caldilineales	Caldilineaceae	Caldilinea	Caldilinea_aerophila	7.30687e-06	11	0.916031	0.916031	FALSE
ASV_5027	Bacteria	Actinobacteria	Actinobacteria	Actinomycetales	Cellulomonadaceae	Cellulomonas	Cellulomonas_aerilata	1.26205e-05	16	0.877863	0.877863	FALSE
ASV_9055	Bacteria	Actinobacteria	Actinobacteria	Actinomycetales	Cellulomonadaceae	Cellulomonas	Cellulomonas_hominis	6.32679e-06	17	0.992014	0.992014	FALSE
ASV_6397	Bacteria	Actinobacteria	Actinobacteria	Actinomycetales	Promicromonosporaceae	Cellulosimicrobium	Cellulosimicrobium_cellulans	8.11441e-06	14	0.89313	0.89313	FALSE
ASV_639	Bacteria	Firmicutes	Bacilli	Bacillales	Planococcaceae	Chryseomicrobium	Chryseomicrobium_aureum	0.000146529	68	0.866236	0.866236	FALSE
ASV_11625	Bacteria	Synergistetes	Synergistia	Synergistales	Synergistaceae	Cloacibacillus	Cloacibacillus_porcorum	6.3233e-06	9	0.931298	0.931298	FALSE
ASV_1302	Bacteria	Firmicutes	Clostridia	Thermoanaerobacterales	Thermodesulfobiaceae	Coprothermobacter	Coprothermobacter_proteolyticus	6.78939e-05	22	0.832061	0.832061	FALSE
ASV_8536	Bacteria	Actinobacteria	Actinobacteria	Actinomycetales	Microbacteriaceae	Cryobacterium	Cryobacterium_arcticum	7.84309e-06	15	0.885496	0.885496	FALSE
ASV_7124	Bacteria	Actinobacteria	Actinobacteria	Actinomycetales	Demequinaceae	Demequina	Demequina_flava	1.49237e-05	8	0.938931	0.938931	FALSE
ASV_10261	Bacteria	Proteobacteria	Deltaproteobacteria	Desulfovibrionales	Desulfomicrobiaceae	Desulfomicrobium	Desulfomicrobium_baculatum	5.80883e-06	12	0.908397	0.908397	FALSE
ASV_4263	Bacteria	Proteobacteria	Deltaproteobacteria	Desulfovibrionales	Desulfonatronaceae	Desulfonatronum	Desulfonatronum_thioautotrophicum	1.23672e-05	3	0.977099	0.977099	FALSE
ASV_11668	Bacteria	Proteobacteria	Deltaproteobacteria	Desulfovibrionales	Desulfovibrionaceae	Desulfovibrio	Desulfovibrio_oxamicus	8.07175e-06	3	0.977099	0.977099	FALSE
ASV_4020	Bacteria	Proteobacteria	Deltaproteobacteria	Desulfovibrionales	Desulfovibrionaceae	Desulfovibrio	Desulfovibrio_simplex	3.27887e-05	4	0.969466	0.969466	FALSE
ASV_2146	Bacteria	Proteobacteria	Deltaproteobacteria	Desulfovibrionales	Desulfovibrionaceae	Desulfovibrio	Desulfovibrio_vietnamensis	2.82955e-05	15	0.885496	0.885496	FALSE
ASV_9499	Bacteria	Proteobacteria	Alphaproteobacteria	Rhizobiales	Hyphomicrobiaceae	Devosia	Devosia_glacialis	4.03859e-06	10	0.923664	0.923664	FALSE
ASV_10374	Bacteria	Proteobacteria	Alphaproteobacteria	Rhizobiales	Hyphomicrobiaceae	Devosia	Devosia_insulae	1.00948e-05	17	0.870229	0.870229	FALSE
ASV_4678	Bacteria	Proteobacteria	Alphaproteobacteria	Rhizobiales	Hyphomicrobiaceae	Devosia	Devosia_insulae	1.69062e-05	19	0.854962	0.854962	FALSE
ASV_3154	Bacteria	Proteobacteria	Alphaproteobacteria	Rhizobiales	Hyphomicrobiaceae	Devosia	Devosia_soli	2.72576e-05	28	0.78626	0.78626	FALSE
ASV_8318	Bacteria	Proteobacteria	Alphaproteobacteria	Rhizobiales	Hyphomicrobiaceae	Devosia	Devosia_subaequoris	7.34564e-06	7	0.946565	0.946565	FALSE
ASV_2455	Bacteria	Proteobacteria	Betaproteobacteria	Burkholderiales	Comamonadaceae	Diaphorobacter	Diaphorobacter_nitroreducens	3.0897e-05	38	0.709924	0.709924	FALSE
ASV_12797	Bacteria	Proteobacteria	Alphaproteobacteria	Rhodospirillales	Rhodospirillaceae	Dongia	Dongia_rigui	7.32675e-06	19	0.854962	0.854962	FALSE
ASV_7702	Bacteria	Firmicutes	Clostridia	Clostridiales	Lachnospiraceae	Dorea	Dorea_formicigenerans	1.59854e-05	33	0.748092	0.748092	FALSE
ASV_2171	Bacteria	Firmicutes	Clostridia	Clostridiales	Lachnospiraceae	Dorea	Dorea_longicatena	4.02088e-05	32	0.755725	0.755725	FALSE
ASV_2720	Bacteria	Firmicutes	Clostridia	Clostridiales	Lachnospiraceae	Dorea	Dorea_longicatena	2.42068e-05	23	0.824427	0.824427	FALSE
ASV_4796	Bacteria	Bacteroidetes	Bacteroidia	Bacteroidales	Porphyromonadaceae	Dysgonomonas	Dysgonomonas_capnocytophagoides	1.9172e-05	5	0.961832	0.961832	FALSE
ASV_4855	Bacteria	Bacteroidetes	Bacteroidia	Bacteroidales	Porphyromonadaceae	Dysgonomonas	Dysgonomonas_gadei	1.59416e-05	3	0.977099	0.977099	FALSE
ASV_6038	Bacteria	Bacteroidetes	Bacteroidia	Bacteroidales	Porphyromonadaceae	Dysgonomonas	Dysgonomonas_termitidis	1.46286e-05	5	0.961832	0.961832	FALSE
ASV_10213	Bacteria	Actinobacteria	Actinobacteria	Coriobacteriales	Coriobacteriaceae	Eggerthella	Eggerthella_lenta	3.80138e-06	10	0.923664	0.923664	FALSE
ASV_6625	Bacteria	Actinobacteria	Actinobacteria	Coriobacteriales	Coriobacteriaceae	Eggerthella	Eggerthella_lenta	1.05959e-05	8	0.938931	0.938931	FALSE
ASV_1338	Bacteria	Proteobacteria	Betaproteobacteria	Neisseriales	Neisseriaceae	Eikenella	Eikenella_corrodens	8.16725e-05	47	0.641221	0.641221	FALSE
ASV_119	Bacteria	Proteobacteria	Gammaproteobacteria	Pseudomonadales	Moraxellaceae	Enhydrobacter	Enhydrobacter_aerosaccus	0.001077	128	0.522725	0.522725	FALSE
ASV_7122	Bacteria	Proteobacteria	Alphaproteobacteria	Rhizobiales	Rhizobiaceae	Ensifer	Ensifer_mexicanus	1.89487e-05	25	0.80916	0.80916	FALSE
ASV_9420	Bacteria	Proteobacteria	Alphaproteobacteria	Rhizobiales	Rhizobiaceae	Ensifer	Ensifer_morelensis	1.58981e-05	21	0.839695	0.839695	FALSE
ASV_3528	Bacteria	Proteobacteria	Alphaproteobacteria	Sphingomonadales	Erythrobacteraceae	Erythrobacter	Erythrobacter_nanhaisediminis	1.30899e-05	12	0.908397	0.908397	FALSE
ASV_10	Bacteria	Proteobacteria	Gammaproteobacteria	Enterobacteriales	Enterobacteriaceae	Escherichia/Shigella	Escherichia_fergusonii	0.00971303	128	0.522725	0.522725	FALSE
ASV_1363	Bacteria	Firmicutes	Clostridia	Clostridiales	Ruminococcaceae	Faecalibacterium	Faecalibacterium_prausnitzii	3.90111e-05	16	0.992954	0.992954	FALSE
ASV_352	Bacteria	Firmicutes	Clostridia	Clostridiales	Ruminococcaceae	Faecalibacterium	Faecalibacterium_prausnitzii	0.000288482	62	0.888961	0.888961	FALSE
ASV_548	Bacteria	Firmicutes	Clostridia	Clostridiales	Ruminococcaceae	Faecalibacterium	Faecalibacterium_prausnitzii	0.000145536	55	0.912801	0.912801	FALSE
ASV_553	Bacteria	Firmicutes	Clostridia	Clostridiales	Ruminococcaceae	Faecalibacterium	Faecalibacterium_prausnitzii	0.000169953	56	0.909571	0.909571	FALSE
ASV_734	Bacteria	Firmicutes	Clostridia	Clostridiales	Ruminococcaceae	Faecalibacterium	Faecalibacterium_prausnitzii	0.000109814	56	0.909571	0.909571	FALSE
ASV_7417	Bacteria	Bacteroidetes	Sphingobacteriia	Sphingobacteriales	Chitinophagaceae	Ferruginibacter	Ferruginibacter_lapsinanis	2.80005e-06	2	0.984733	0.984733	FALSE
ASV_3830	Bacteria	Bacteroidetes	Sphingobacteriia	Sphingobacteriales	Chitinophagaceae	Flavisolibacter	Flavisolibacter_ginsengiterrae	1.69128e-05	6	0.954198	0.954198	FALSE
ASV_3085	Bacteria	Bacteroidetes	Sphingobacteriia	Sphingobacteriales	Chitinophagaceae	Flavitalea	Flavitalea_gansuensis	2.72641e-05	19	0.854962	0.854962	FALSE
ASV_3236	Bacteria	Bacteroidetes	Flavobacteriia	Flavobacteriales	Flavobacteriaceae	Flavobacterium	Flavobacterium_aquatile	1.70807e-05	11	0.916031	0.916031	FALSE
ASV_7206	Bacteria	Bacteroidetes	Flavobacteriia	Flavobacteriales	Flavobacteriaceae	Flavobacterium	Flavobacterium_koreense	5.32864e-06	8	0.938931	0.938931	FALSE
ASV_858	Bacteria	Firmicutes	Clostridia	Clostridiales	Lachnospiraceae	Fusicatenibacter	Fusicatenibacter_saccharivorans	0.000116754	66	0.874046	0.874046	FALSE
ASV_11794	Bacteria	Fusobacteria	Fusobacteriia	Fusobacteriales	Fusobacteriaceae	Fusobacterium	Fusobacterium_varium	4.32585e-06	10	0.923664	0.923664	FALSE
ASV_10086	Bacteria	Actinobacteria	Actinobacteria	Gaiellales	Gaiellaceae	Gaiella	Gaiella_occulta	9.11836e-06	11	0.916031	0.916031	FALSE
ASV_13457	Bacteria	Actinobacteria	Actinobacteria	Gaiellales	Gaiellaceae	Gaiella	Gaiella_occulta	6.31153e-06	16	0.877863	0.877863	FALSE
ASV_1742	Bacteria	Actinobacteria	Actinobacteria	Gaiellales	Gaiellaceae	Gaiella	Gaiella_occulta	4.05003e-05	23	0.824427	0.824427	FALSE
ASV_3878	Bacteria	Actinobacteria	Actinobacteria	Gaiellales	Gaiellaceae	Gaiella	Gaiella_occulta	1.95185e-05	15	0.885496	0.885496	FALSE
ASV_5182	Bacteria	Actinobacteria	Actinobacteria	Gaiellales	Gaiellaceae	Gaiella	Gaiella_occulta	3.03013e-05	21	0.839695	0.839695	FALSE
ASV_5344	Bacteria	Actinobacteria	Actinobacteria	Gaiellales	Gaiellaceae	Gaiella	Gaiella_occulta	1.16004e-05	14	0.89313	0.89313	FALSE
ASV_6729	Bacteria	Actinobacteria	Actinobacteria	Gaiellales	Gaiellaceae	Gaiella	Gaiella_occulta	1.08609e-05	20	0.847328	0.847328	FALSE
ASV_8989	Bacteria	Actinobacteria	Actinobacteria	Gaiellales	Gaiellaceae	Gaiella	Gaiella_occulta	5.57579e-06	12	0.908397	0.908397	FALSE
ASV_9267	Bacteria	Actinobacteria	Actinobacteria	Gaiellales	Gaiellaceae	Gaiella	Gaiella_occulta	1.03973e-05	17	0.870229	0.870229	FALSE
ASV_1030	Bacteria	Firmicutes	Clostridia	Clostridiales	Ruminococcaceae	Gemmiger	Gemmiger_formicilis	6.88143e-05	35	0.965062	0.965062	FALSE
ASV_4719	Bacteria	Firmicutes	Clostridia	Clostridiales	Ruminococcaceae	Gemmiger	Gemmiger_formicilis	1.093e-05	19	0.989959	0.989959	FALSE
ASV_1925	Bacteria	Actinobacteria	Actinobacteria	Actinomycetales	Nocardiaceae	Gordonia	Gordonia_sputi	3.12233e-05	41	0.687023	0.687023	FALSE
ASV_7492	Bacteria	Firmicutes	Clostridia	Clostridiales	Gracilibacteraceae	Gracilibacter	Gracilibacter_thermotolerans	1.03823e-05	8	0.938931	0.938931	FALSE
ASV_24	Bacteria	Firmicutes	Bacilli	Lactobacillales	Carnobacteriaceae	Granulicatella	Granulicatella_adiacens	0.00558272	126	0.537581	0.537581	FALSE
ASV_565	Bacteria	Verrucomicrobia	Verrucomicrobiae	Verrucomicrobiales	Verrucomicrobiaceae	Haloferula	Haloferula_rosea	0.000126211	8	0.938931	0.938931	FALSE
ASV_2001	Bacteria	Proteobacteria	Gammaproteobacteria	Oceanospirillales	Halomonadaceae	Halomonas	Halomonas_hamiltonii	3.57022e-05	32	0.755725	0.755725	FALSE
ASV_3691	Bacteria	Proteobacteria	Gammaproteobacteria	Oceanospirillales	Halomonadaceae	Halomonas	Halomonas_hamiltonii	1.59403e-05	12	0.908397	0.908397	FALSE
ASV_9633	Bacteria	Proteobacteria	Betaproteobacteria	Burkholderiales	Comamonadaceae	Hydrogenophaga	Hydrogenophaga_taeniospiralis	1.31255e-05	23	0.824427	0.824427	FALSE
ASV_8311	Bacteria	Bacteroidetes	Cytophagia	Cytophagales	Cytophagaceae	Hymenobacter	Hymenobacter_xinjiangensis	7.86838e-06	6	0.954198	0.954198	FALSE
ASV_3462	Bacteria	Ignavibacteriae	Ignavibacteria	Ignavibacteriales	Ignavibacteriaceae	Ignavibacterium	Ignavibacterium_album	1.68936e-05	14	0.89313	0.89313	FALSE
ASV_8795	Bacteria	Ignavibacteriae	Ignavibacteria	Ignavibacteriales	Ignavibacteriaceae	Ignavibacterium	Ignavibacterium_album	8.56742e-06	11	0.916031	0.916031	FALSE
ASV_1294	Bacteria	Actinobacteria	Actinobacteria	Acidimicrobiales	Acidimicrobiaceae	Ilumatobacter	Ilumatobacter_fluminis	6.82827e-05	37	0.717557	0.717557	FALSE
ASV_4247	Bacteria	Actinobacteria	Actinobacteria	Acidimicrobiales	Acidimicrobiaceae	Ilumatobacter	Ilumatobacter_fluminis	1.84775e-05	10	0.923664	0.923664	FALSE
ASV_3841	Bacteria	Actinobacteria	Actinobacteria	Acidimicrobiales	Acidimicrobiaceae	Ilumatobacter	Ilumatobacter_nonamiense	1.3888e-05	9	0.931298	0.931298	FALSE
ASV_708	Bacteria	Firmicutes	Clostridia	Clostridiales	Peptostreptococcaceae	Intestinibacter	Intestinibacter_bartlettii	0.000110604	65	0.877863	0.877863	FALSE
ASV_8499	Bacteria	Actinobacteria	Actinobacteria	Actinomycetales	Intrasporangiaceae	Janibacter	Janibacter_cremeus	1.11325e-05	23	0.824427	0.824427	FALSE
ASV_2892	Bacteria	Proteobacteria	Betaproteobacteria	Burkholderiales	Oxalobacteraceae	Janthinobacterium	Janthinobacterium_agaricidamnosum	2.88921e-05	36	0.725191	0.725191	FALSE
ASV_144	Bacteria	Actinobacteria	Actinobacteria	Actinomycetales	Micrococcaceae	Kocuria	Kocuria_polaris	0.000880971	120	0.58074	0.58074	FALSE
ASV_2173	Bacteria	Firmicutes	Bacilli	Lactobacillales	Lactobacillaceae	Lactobacillus	Lactobacillus_intestinalis	2.80147e-05	4	0.969466	0.969466	FALSE
ASV_1464	Bacteria	Firmicutes	Bacilli	Lactobacillales	Lactobacillaceae	Lactobacillus	Lactobacillus_malefermentans	8.88549e-05	8	0.938931	0.938931	FALSE
ASV_7564	Bacteria	Firmicutes	Bacilli	Lactobacillales	Leuconostocaceae	Leuconostoc	Leuconostoc_pseudomesenteroides	6.06512e-06	6	0.954198	0.954198	FALSE
ASV_4092	Bacteria	Chloroflexi	Caldilineae	Caldilineales	Caldilineaceae	Litorilinea	Litorilinea_aerophila	1.5376e-05	14	0.89313	0.89313	FALSE
ASV_8199	Bacteria	Chloroflexi	Caldilineae	Caldilineales	Caldilineaceae	Litorilinea	Litorilinea_aerophila	5.54247e-06	12	0.908397	0.908397	FALSE
ASV_6461	Bacteria	Chloroflexi	Anaerolineae	Anaerolineales	Anaerolineaceae	Longilinea	Longilinea_arvoryzae	8.57762e-06	14	0.89313	0.89313	FALSE
ASV_1329	Bacteria	Proteobacteria	Gammaproteobacteria	Xanthomonadales	Xanthomonadaceae	Luteibacter	Luteibacter_rhizovicinus	4.90667e-05	37	0.717557	0.717557	FALSE
ASV_8384	Bacteria	Proteobacteria	Gammaproteobacteria	Xanthomonadales	Xanthomonadaceae	Luteibacter	Luteibacter_rhizovicinus	3.63723e-05	14	0.89313	0.89313	FALSE
ASV_4129	Bacteria	Actinobacteria	Actinobacteria	Actinomycetales	Propionibacteriaceae	Luteococcus	Luteococcus_peritonei	1.85101e-05	21	0.839695	0.839695	FALSE
ASV_9624	Bacteria	Verrucomicrobia	Verrucomicrobiae	Verrucomicrobiales	Verrucomicrobiaceae	Luteolibacter	Luteolibacter_algae	5.32206e-06	7	0.946565	0.946565	FALSE
ASV_11938	Bacteria	Proteobacteria	Gammaproteobacteria	Xanthomonadales	Xanthomonadaceae	Lysobacter	Lysobacter_dokdonensis	7.07953e-06	10	0.923664	0.923664	FALSE
ASV_8847	Bacteria	Proteobacteria	Gammaproteobacteria	Xanthomonadales	Xanthomonadaceae	Lysobacter	Lysobacter_oligotrophicus	1.00963e-05	14	0.89313	0.89313	FALSE
ASV_1275	Bacteria	Proteobacteria	Gammaproteobacteria	Oceanospirillales	Oceanospirillaceae	Marinospirillum	Marinospirillum_minutulum	6.30824e-05	27	0.793893	0.793893	FALSE
ASV_4761	Bacteria	Proteobacteria	Betaproteobacteria	Burkholderiales	Oxalobacteraceae	Massilia	Massilia_niabensis	1.61751e-05	19	0.854962	0.854962	FALSE
ASV_8712	Bacteria	Proteobacteria	Betaproteobacteria	Burkholderiales	Oxalobacteraceae	Massilia	Massilia_niabensis	2.6335e-05	31	0.763359	0.763359	FALSE
ASV_6226	Bacteria	Firmicutes	Negativicutes	Selenomonadales	Veillonellaceae	Megamonas	Megamonas_funiformis	7.30873e-05	30	0.770992	0.770992	FALSE
ASV_4389	Archaea	Euryarchaeota	Methanobacteria	Methanobacteriales	Methanobacteriaceae	Methanosphaera	Methanosphaera_stadtmanae	1.06013e-05	2	0.984733	0.984733	FALSE
ASV_2904	Archaea	Euryarchaeota	Methanomicrobia	Methanosarcinales	Methanotrichaceae	Methanothrix	Methanothrix_harundinacea	2.46856e-05	18	0.862595	0.862595	FALSE
ASV_2369	Archaea	Euryarchaeota	Methanomicrobia	Methanosarcinales	Methanotrichaceae	Methanothrix	Methanothrix_soehngenii	2.92353e-05	16	0.877863	0.877863	FALSE
ASV_1710	Bacteria	Proteobacteria	Alphaproteobacteria	Rhizobiales	Methylobacteriaceae	Methylobacterium	Methylobacterium_komagatae	3.63843e-05	23	0.824427	0.824427	FALSE
ASV_2114	Bacteria	Proteobacteria	Alphaproteobacteria	Rhizobiales	Rhodobiaceae	Methyloceanibacter	Methyloceanibacter_caenitepidi	2.90212e-05	9	0.931298	0.931298	FALSE
ASV_6115	Bacteria	Actinobacteria	Actinobacteria	Actinomycetales	Microbacteriaceae	Microbacterium	Microbacterium_ginsengiterrae	1.03713e-05	20	0.847328	0.847328	FALSE
ASV_2314	Bacteria	Proteobacteria	Alphaproteobacteria	Rhizobiales	Methylobacteriaceae	Microvirga	Microvirga_lupini	2.65398e-05	13	0.900763	0.900763	FALSE
ASV_4453	Bacteria	Proteobacteria	Alphaproteobacteria	Rhizobiales	Methylobacteriaceae	Microvirga	Microvirga_lupini	8.62115e-06	18	0.862595	0.862595	FALSE
ASV_12389	Bacteria	Actinobacteria	Actinobacteria	Actinomycetales	Dermatophilaceae	Mobilicoccus	Mobilicoccus_pelagius	7.58204e-06	16	0.877863	0.877863	FALSE
ASV_1210	Bacteria	Actinobacteria	Actinobacteria	Actinomycetales	Micrococcaceae	Nesterenkonia	Nesterenkonia_rhizosphaerae	6.40339e-05	46	0.648855	0.648855	FALSE
ASV_9392	Bacteria	Actinobacteria	Actinobacteria	Actinomycetales	Nocardioidaceae	Nocardioides	Nocardioides_exalbidus	7.62919e-05	42	0.679389	0.679389	FALSE
ASV_9733	Bacteria	Actinobacteria	Actinobacteria	Actinomycetales	Nocardioidaceae	Nocardioides	Nocardioides_iriomotensis	6.10435e-06	7	0.946565	0.946565	FALSE
ASV_2361	Bacteria	Actinobacteria	Actinobacteria	Actinomycetales	Nocardioidaceae	Nocardioides	Nocardioides_marinus	2.70679e-05	18	0.862595	0.862595	FALSE
ASV_2878	Bacteria	Bacteroidetes	Bacteroidia	Bacteroidales	Porphyromonadaceae	Odoribacter	Odoribacter_laneus	2.12945e-05	13	0.900763	0.900763	FALSE
ASV_7363	Bacteria	Bacteroidetes	Cytophagia	Cytophagales	Unassigned	Ohtaekwangia	Ohtaekwangia_koreensis	1.21647e-05	16	0.877863	0.877863	FALSE
ASV_2694	Bacteria	Actinobacteria	Actinobacteria	Coriobacteriales	Coriobacteriaceae	Olsenella	Olsenella_profusa	2.65267e-05	15	0.885496	0.885496	FALSE
ASV_2459	Bacteria	Actinobacteria	Actinobacteria	Actinomycetales	Intrasporangiaceae	Ornithinibacter	Ornithinibacter_aureus	1.81071e-05	16	0.877863	0.877863	FALSE
ASV_2039	Bacteria	Actinobacteria	Actinobacteria	Actinomycetales	Intrasporangiaceae	Ornithinimicrobium	Ornithinimicrobium_humiphilum	3.37525e-05	36	0.725191	0.725191	FALSE
ASV_13427	Bacteria	Actinobacteria	Actinobacteria	Actinomycetales	Intrasporangiaceae	Ornithinimicrobium	Ornithinimicrobium_kibberense	3.54515e-06	10	0.923664	0.923664	FALSE
ASV_3339	Bacteria	Firmicutes	Bacilli	Bacillales	Paenibacillaceae_1	Paenibacillus	Paenibacillus_pectinilyticus	9.94648e-06	3	0.977099	0.977099	FALSE
ASV_2743	Bacteria	Proteobacteria	Alphaproteobacteria	Rhizobiales	Brucellaceae	Paenochrobactrum	Paenochrobactrum_gallinarii	2.85304e-05	14	0.89313	0.89313	FALSE
ASV_4531	Bacteria	Bacteroidetes	Bacteroidia	Bacteroidales	Porphyromonadaceae	Paludibacter	Paludibacter_propionicigenes	1.64379e-05	6	0.954198	0.954198	FALSE
ASV_10710	Bacteria	Bacteroidetes	Bacteroidia	Bacteroidales	Porphyromonadaceae	Parabacteroides	Parabacteroides_distasonis	8.11274e-06	12	0.908397	0.908397	FALSE
ASV_11264	Bacteria	Bacteroidetes	Bacteroidia	Bacteroidales	Porphyromonadaceae	Parabacteroides	Parabacteroides_distasonis	2.80597e-06	6	0.954198	0.954198	FALSE
ASV_12504	Bacteria	Bacteroidetes	Bacteroidia	Bacteroidales	Porphyromonadaceae	Parabacteroides	Parabacteroides_distasonis	5.3491e-06	7	0.946565	0.946565	FALSE
ASV_12925	Bacteria	Bacteroidetes	Bacteroidia	Bacteroidales	Porphyromonadaceae	Parabacteroides	Parabacteroides_distasonis	1.79455e-06	2	0.984733	0.984733	FALSE
ASV_6597	Bacteria	Bacteroidetes	Bacteroidia	Bacteroidales	Porphyromonadaceae	Parabacteroides	Parabacteroides_distasonis	1.04233e-05	20	0.847328	0.847328	FALSE
ASV_2066	Bacteria	Bacteroidetes	Bacteroidia	Bacteroidales	Porphyromonadaceae	Parabacteroides	Parabacteroides_merdae	3.78613e-05	27	0.793893	0.793893	FALSE
ASV_2529	Bacteria	Proteobacteria	Alphaproteobacteria	Rhodobacterales	Rhodobacteraceae	Paracoccus	Paracoccus_alkenifer	1.78431e-05	13	0.900763	0.900763	FALSE
ASV_3715	Bacteria	Proteobacteria	Alphaproteobacteria	Rhodobacterales	Rhodobacteraceae	Paracoccus	Paracoccus_koreensis	1.37169e-05	18	0.862595	0.862595	FALSE
ASV_694	Bacteria	Proteobacteria	Alphaproteobacteria	Rhodobacterales	Rhodobacteraceae	Paracoccus	Paracoccus_sphaerophysae	0.000109151	59	0.89953	0.89953	FALSE
ASV_11656	Bacteria	Firmicutes	Clostridia	Clostridiales	Lachnospiraceae	Parasporobacterium	Parasporobacterium_paucivorans	6.55569e-06	4	0.969466	0.969466	FALSE
ASV_2553	Bacteria	Firmicutes	Clostridia	Clostridiales	Peptococcaceae_2	Pelotomaculum	Pelotomaculum_schinkii	2.57555e-05	13	0.900763	0.900763	FALSE
ASV_4786	Bacteria	Bacteroidetes	Bacteroidia	Bacteroidales	Porphyromonadaceae	Petrimonas	Petrimonas_sulfuriphila	1.23995e-05	11	0.916031	0.916031	FALSE
ASV_1220	Bacteria	Proteobacteria	Alphaproteobacteria	Caulobacterales	Caulobacteraceae	Phenylobacterium	Phenylobacterium_lituiforme	5.62872e-05	10	0.923664	0.923664	FALSE
ASV_1458	Bacteria	Proteobacteria	Gammaproteobacteria	Vibrionales	Vibrionaceae	Photobacterium	Photobacterium_damselae_subsp._damselae	5.19947e-05	8	0.938931	0.938931	FALSE
ASV_2421	Bacteria	Proteobacteria	Gammaproteobacteria	Vibrionales	Vibrionaceae	Photobacterium	Photobacterium_damselae_subsp._damselae	2.92775e-05	4	0.969466	0.969466	FALSE
ASV_2690	Bacteria	Proteobacteria	Gammaproteobacteria	Vibrionales	Vibrionaceae	Photobacterium	Photobacterium_damselae_subsp._damselae	2.22268e-05	13	0.900763	0.900763	FALSE
ASV_903	Bacteria	Proteobacteria	Gammaproteobacteria	Vibrionales	Vibrionaceae	Photobacterium	Photobacterium_damselae_subsp._damselae	9.40101e-05	20	0.847328	0.847328	FALSE
ASV_5953	Bacteria	Proteobacteria	Gammaproteobacteria	Vibrionales	Vibrionaceae	Photobacterium	Photobacterium_leiognathi	7.82399e-06	3	0.977099	0.977099	FALSE
ASV_1615	Bacteria	Proteobacteria	Alphaproteobacteria	Rhizobiales	Phyllobacteriaceae	Phyllobacterium	Phyllobacterium_myrsinacearum	4.92764e-05	34	0.740458	0.740458	FALSE
ASV_8339	Bacteria	Proteobacteria	Alphaproteobacteria	Rhodobacterales	Rhodobacteraceae	Planktomarina	Planktomarina_temperata	2.29516e-05	5	0.961832	0.961832	FALSE
ASV_5469	Bacteria	Proteobacteria	Alphaproteobacteria	Rhodobacterales	Rhodobacteraceae	Planktotalea	Planktotalea_frisia	2.37302e-05	5	0.961832	0.961832	FALSE
ASV_12850	Bacteria	Bacteroidetes	Bacteroidia	Bacteroidales	Porphyromonadaceae	Porphyromonas	Porphyromonas_bennonis	7.09031e-06	13	0.900763	0.900763	FALSE
ASV_11728	Bacteria	Proteobacteria	Gammaproteobacteria	Xanthomonadales	Sinobacteraceae	Povalibacter	Povalibacter_uvarum	1.61689e-05	16	0.877863	0.877863	FALSE
ASV_19	Bacteria	Actinobacteria	Actinobacteria	Actinomycetales	Propionibacteriaceae	Propionibacterium	Propionibacterium_acnes	0.0058022	126	0.537581	0.537581	FALSE
ASV_13258	Bacteria	Actinobacteria	Actinobacteria	Actinomycetales	Propionibacteriaceae	Propionicimonas	Propionicimonas_paludicola	4.2903e-06	12	0.908397	0.908397	FALSE
ASV_13284	Bacteria	Actinobacteria	Actinobacteria	Actinomycetales	Propionibacteriaceae	Propionicimonas	Propionicimonas_paludicola	3.53298e-06	11	0.916031	0.916031	FALSE
ASV_3185	Bacteria	Firmicutes	Clostridia	Clostridiales	Clostridiaceae_1	Proteiniclasticum	Proteiniclasticum_ruminis	1.72131e-05	25	0.80916	0.80916	FALSE
ASV_7163	Bacteria	Firmicutes	Clostridia	Clostridiales	Clostridiaceae_1	Proteiniclasticum	Proteiniclasticum_ruminis	8.09353e-06	12	0.908397	0.908397	FALSE
ASV_885	Bacteria	Firmicutes	Clostridia	Clostridiales	Clostridiaceae_1	Proteiniclasticum	Proteiniclasticum_ruminis	7.72338e-05	4	0.969466	0.969466	FALSE
ASV_10602	Bacteria	Bacteroidetes	Bacteroidia	Bacteroidales	Porphyromonadaceae	Proteiniphilum	Proteiniphilum_acetatigenes	1.38721e-05	4	0.969466	0.969466	FALSE
ASV_11082	Bacteria	Bacteroidetes	Bacteroidia	Bacteroidales	Porphyromonadaceae	Proteiniphilum	Proteiniphilum_acetatigenes	9.08095e-06	3	0.977099	0.977099	FALSE
ASV_11317	Bacteria	Bacteroidetes	Bacteroidia	Bacteroidales	Porphyromonadaceae	Proteiniphilum	Proteiniphilum_acetatigenes	1.23488e-05	6	0.954198	0.954198	FALSE
ASV_1285	Bacteria	Bacteroidetes	Bacteroidia	Bacteroidales	Porphyromonadaceae	Proteiniphilum	Proteiniphilum_acetatigenes	0.000131406	5	0.961832	0.961832	FALSE
ASV_1359	Bacteria	Bacteroidetes	Bacteroidia	Bacteroidales	Porphyromonadaceae	Proteiniphilum	Proteiniphilum_acetatigenes	0.000139482	4	0.969466	0.969466	FALSE
ASV_2463	Bacteria	Bacteroidetes	Bacteroidia	Bacteroidales	Porphyromonadaceae	Proteiniphilum	Proteiniphilum_acetatigenes	7.41533e-05	4	0.969466	0.969466	FALSE
ASV_3509	Bacteria	Bacteroidetes	Bacteroidia	Bacteroidales	Porphyromonadaceae	Proteiniphilum	Proteiniphilum_acetatigenes	4.38867e-05	4	0.969466	0.969466	FALSE
ASV_4166	Bacteria	Bacteroidetes	Bacteroidia	Bacteroidales	Porphyromonadaceae	Proteiniphilum	Proteiniphilum_acetatigenes	3.55631e-05	4	0.969466	0.969466	FALSE
ASV_4641	Bacteria	Bacteroidetes	Bacteroidia	Bacteroidales	Porphyromonadaceae	Proteiniphilum	Proteiniphilum_acetatigenes	2.24524e-05	5	0.961832	0.961832	FALSE
ASV_4964	Bacteria	Bacteroidetes	Bacteroidia	Bacteroidales	Porphyromonadaceae	Proteiniphilum	Proteiniphilum_acetatigenes	4.38872e-05	4	0.969466	0.969466	FALSE
ASV_5135	Bacteria	Bacteroidetes	Bacteroidia	Bacteroidales	Porphyromonadaceae	Proteiniphilum	Proteiniphilum_acetatigenes	3.80867e-05	5	0.961832	0.961832	FALSE
ASV_6330	Bacteria	Bacteroidetes	Bacteroidia	Bacteroidales	Porphyromonadaceae	Proteiniphilum	Proteiniphilum_acetatigenes	2.8252e-05	6	0.954198	0.954198	FALSE
ASV_9363	Bacteria	Bacteroidetes	Bacteroidia	Bacteroidales	Porphyromonadaceae	Proteiniphilum	Proteiniphilum_acetatigenes	2.16917e-05	3	0.977099	0.977099	FALSE
ASV_10679	Bacteria	Proteobacteria	Alphaproteobacteria	Rhizobiales	Brucellaceae	Pseudochrobactrum	Pseudochrobactrum_saccharolyticum	6.8331e-06	14	0.89313	0.89313	FALSE
ASV_2340	Bacteria	Proteobacteria	Gammaproteobacteria	Pseudomonadales	Pseudomonadaceae	Pseudomonas	Pseudomonas_composti	2.3374e-05	16	0.877863	0.877863	FALSE
ASV_7315	Bacteria	Proteobacteria	Gammaproteobacteria	Pseudomonadales	Pseudomonadaceae	Pseudomonas	Pseudomonas_frederiksbergensis	9.85141e-06	9	0.931298	0.931298	FALSE
ASV_2781	Bacteria	Proteobacteria	Gammaproteobacteria	Pseudomonadales	Pseudomonadaceae	Pseudomonas	Pseudomonas_peli	2.17365e-05	18	0.862595	0.862595	FALSE
ASV_869	Bacteria	Proteobacteria	Gammaproteobacteria	Pseudomonadales	Pseudomonadaceae	Pseudomonas	Pseudomonas_psychrotolerans	9.01424e-05	17	0.870229	0.870229	FALSE
ASV_507	Bacteria	Proteobacteria	Alphaproteobacteria	Rhodobacterales	Rhodobacteraceae	Pseudoruegeria	Pseudoruegeria_aquimaris	0.000283952	12	0.908397	0.908397	FALSE
ASV_6336	Bacteria	Proteobacteria	Gammaproteobacteria	Xanthomonadales	Xanthomonadaceae	Pseudoxanthomonas	Pseudoxanthomonas_sacheonensis	1.38925e-05	19	0.854962	0.854962	FALSE
ASV_6310	Bacteria	Proteobacteria	Gammaproteobacteria	Pseudomonadales	Moraxellaceae	Psychrobacter	Psychrobacter_cryohalolentis	6.09968e-06	14	0.89313	0.89313	FALSE
ASV_3492	Bacteria	Proteobacteria	Gammaproteobacteria	Pseudomonadales	Moraxellaceae	Psychrobacter	Psychrobacter_sanguinis	2.94047e-05	41	0.687023	0.687023	FALSE
ASV_3702	Bacteria	Synergistetes	Synergistia	Synergistales	Synergistaceae	Pyramidobacter	Pyramidobacter_piscolens	1.47136e-05	23	0.824427	0.824427	FALSE
ASV_6428	Bacteria	Proteobacteria	Alphaproteobacteria	Rhizobiales	Rhizobiaceae	Rhizobium	Rhizobium_calliandrae	1.28843e-05	15	0.885496	0.885496	FALSE
ASV_6878	Bacteria	Proteobacteria	Alphaproteobacteria	Rhizobiales	Rhizobiaceae	Rhizobium	Rhizobium_metallidurans	1.51516e-05	11	0.916031	0.916031	FALSE
ASV_9731	Bacteria	Proteobacteria	Alphaproteobacteria	Rhizobiales	Rhizobiaceae	Rhizobium	Rhizobium_populi	1.05937e-05	5	0.961832	0.961832	FALSE
ASV_198	Bacteria	Firmicutes	Clostridia	Clostridiales	Peptostreptococcaceae	Romboutsia	Romboutsia_sedimentorum	0.000632396	114	0.621785	0.621785	FALSE
ASV_746	Bacteria	Firmicutes	Clostridia	Clostridiales	Peptostreptococcaceae	Romboutsia	Romboutsia_sedimentorum	0.000163974	30	0.770992	0.770992	FALSE
ASV_740	Bacteria	Firmicutes	Clostridia	Clostridiales	Lachnospiraceae	Roseburia	Roseburia_faecis	0.000167852	46	0.939225	0.939225	FALSE
ASV_866	Bacteria	Firmicutes	Clostridia	Clostridiales	Lachnospiraceae	Roseburia	Roseburia_hominis	6.26375e-05	20	0.847328	0.847328	FALSE
ASV_1561	Bacteria	Firmicutes	Clostridia	Clostridiales	Lachnospiraceae	Roseburia	Roseburia_inulinivorans	5.27726e-05	39	0.956489	0.956489	FALSE
ASV_13033	Bacteria	Proteobacteria	Alphaproteobacteria	Rhodobacterales	Rhodobacteraceae	Roseobacter	Roseobacter_litoralis	8.07024e-06	3	0.977099	0.977099	FALSE
ASV_10995	Bacteria	Proteobacteria	Alphaproteobacteria	Rhodospirillales	Acetobacteraceae	Roseomonas	Roseomonas_aquatica	4.07455e-06	9	0.931298	0.931298	FALSE
ASV_500	Bacteria	Proteobacteria	Alphaproteobacteria	Rhodospirillales	Acetobacteraceae	Roseomonas	Roseomonas_pecuniae	0.000134942	51	0.925132	0.925132	FALSE
ASV_2997	Bacteria	Proteobacteria	Alphaproteobacteria	Rhodospirillales	Acetobacteraceae	Roseomonas	Roseomonas_vinacea	2.17395e-05	26	0.801527	0.801527	FALSE
ASV_2465	Bacteria	Proteobacteria	Alphaproteobacteria	Rhodobacterales	Rhodobacteraceae	Aliiroseovarius	Roseovarius_sediminilitoris	2.00785e-05	8	0.938931	0.938931	FALSE
ASV_1647	Bacteria	Proteobacteria	Alphaproteobacteria	Rhodobacterales	Rhodobacteraceae	Rubellimicrobium	Rubellimicrobium_roseum	3.6608e-05	19	0.854962	0.854962	FALSE
ASV_10328	Bacteria	Proteobacteria	Alphaproteobacteria	Rhodobacterales	Rhodobacteraceae	Ruegeria	Ruegeria_arenilitoris	1.38733e-05	6	0.954198	0.954198	FALSE
ASV_504	Bacteria	Proteobacteria	Alphaproteobacteria	Rhodobacterales	Rhodobacteraceae	Ruegeria	Ruegeria_atlantica	0.000230584	12	0.908397	0.908397	FALSE
ASV_2460	Bacteria	Firmicutes	Clostridia	Clostridiales	Ruminococcaceae	Ruminococcus	Ruminococcus_albus	2.72307e-05	20	0.847328	0.847328	FALSE
ASV_681	Bacteria	Firmicutes	Clostridia	Clostridiales	Ruminococcaceae	Ruminococcus	Ruminococcus_bromii	0.000110798	39	0.70229	0.70229	FALSE
ASV_865	Bacteria	Firmicutes	Clostridia	Clostridiales	Ruminococcaceae	Ruminococcus	Ruminococcus_bromii	7.43454e-05	19	0.854962	0.854962	FALSE
ASV_6477	Bacteria	Firmicutes	Clostridia	Clostridiales	Ruminococcaceae	Ruminococcus	Ruminococcus_callidus	6.93512e-06	6	0.954198	0.954198	FALSE
ASV_1739	Bacteria	Firmicutes	Clostridia	Clostridiales	Lachnospiraceae	Ruminococcus2	Ruminococcus_faecis	4.64493e-05	36	0.725191	0.725191	FALSE
ASV_701	Bacteria	Firmicutes	Clostridia	Clostridiales	Lachnospiraceae	Lachnospiracea_incertae_sedis	Ruminococcus_gnavus	0.00015994	38	0.95872	0.95872	FALSE
ASV_7679	Bacteria	Firmicutes	Clostridia	Clostridiales	Lachnospiraceae	Ruminococcus2	Ruminococcus_lactaris	2.56266e-05	25	0.80916	0.80916	FALSE
ASV_1526	Bacteria	Firmicutes	Clostridia	Clostridiales	Lachnospiraceae	Blautia	Ruminococcus_obeum	5.96543e-05	36	0.963006	0.963006	FALSE
ASV_13297	Bacteria	Firmicutes	Clostridia	Clostridiales	Ruminococcaceae	Saccharofermentans	Saccharofermentans_acetigenes	2.77582e-06	11	0.916031	0.916031	FALSE
ASV_3358	Bacteria	Firmicutes	Clostridia	Clostridiales	Ruminococcaceae	Saccharofermentans	Saccharofermentans_acetigenes	1.66668e-05	8	0.938931	0.938931	FALSE
ASV_32	Bacteria	Proteobacteria	Betaproteobacteria	Burkholderiales	Comamonadaceae	Schlegelella	Schlegelella_aquatica	0.00372312	92	0.754198	0.754198	FALSE
ASV_147	Bacteria	Proteobacteria	Gammaproteobacteria	Enterobacteriales	Enterobacteriaceae	Serratia	Serratia_nematodiphila	0.000976077	107	0.666999	0.666999	FALSE
ASV_3380	Bacteria	Proteobacteria	Gammaproteobacteria	Alteromonadales	Shewanellaceae	Shewanella	Shewanella_haliotis	1.54656e-05	19	0.854962	0.854962	FALSE
ASV_3536	Bacteria	Proteobacteria	Alphaproteobacteria	Rhizobiales	Rhizobiaceae	Shinella	Shinella_fusca	2.62498e-05	17	0.870229	0.870229	FALSE
ASV_10787	Bacteria	Proteobacteria	Deltaproteobacteria	Syntrophobacterales	Syntrophaceae	Smithella	Smithella_propionica	8.06933e-06	12	0.908397	0.908397	FALSE
ASV_6769	Bacteria	Proteobacteria	Deltaproteobacteria	Syntrophobacterales	Syntrophaceae	Smithella	Smithella_propionica	1.18562e-05	14	0.89313	0.89313	FALSE
ASV_7498	Bacteria	Proteobacteria	Deltaproteobacteria	Syntrophobacterales	Syntrophaceae	Smithella	Smithella_propionica	1.18593e-05	17	0.870229	0.870229	FALSE
ASV_9547	Bacteria	Actinobacteria	Actinobacteria	Solirubrobacterales	Solirubrobacteraceae	Solirubrobacter	Solirubrobacter_ginsenosidimutans	6.56291e-06	6	0.954198	0.954198	FALSE
ASV_4551	Bacteria	Proteobacteria	Betaproteobacteria	Burkholderiales	Burkholderiales_incertae_sedis	Sphaerotilus	Sphaerotilus_montanus	1.59369e-05	19	0.854962	0.854962	FALSE
ASV_3151	Bacteria	Actinobacteria	Actinobacteria	Actinomycetales	Microbacteriaceae	Subtercola	Subtercola_boreus	2.45271e-05	19	0.854962	0.854962	FALSE
ASV_13264	Bacteria	Proteobacteria	Betaproteobacteria	Rhodocyclales	Rhodocyclaceae	Sulfuritalea	Sulfuritalea_hydrogenivorans	6.32115e-06	14	0.89313	0.89313	FALSE
ASV_8796	Bacteria	Proteobacteria	Betaproteobacteria	Burkholderiales	Sutterellaceae	Sutterella	Sutterella_stercoricanis	7.83625e-06	13	0.900763	0.900763	FALSE
ASV_2778	Bacteria	Proteobacteria	Betaproteobacteria	Burkholderiales	Sutterellaceae	Sutterella	Sutterella_wadsworthensis	1.90104e-05	9	0.931298	0.931298	FALSE
ASV_3226	Bacteria	Proteobacteria	Betaproteobacteria	Burkholderiales	Sutterellaceae	Sutterella	Sutterella_wadsworthensis	1.41994e-05	10	0.923664	0.923664	FALSE
ASV_8063	Bacteria	Proteobacteria	Betaproteobacteria	Burkholderiales	Sutterellaceae	Sutterella	Sutterella_wadsworthensis	3.59987e-06	2	0.984733	0.984733	FALSE
ASV_11258	Bacteria	Proteobacteria	Deltaproteobacteria	Unassigned	Syntrophorhabdaceae	Syntrophorhabdus	Syntrophorhabdus_aromaticivorans	7.81982e-06	14	0.89313	0.89313	FALSE
ASV_13362	Bacteria	Proteobacteria	Deltaproteobacteria	Unassigned	Syntrophorhabdaceae	Syntrophorhabdus	Syntrophorhabdus_aromaticivorans	3.78078e-06	13	0.900763	0.900763	FALSE
ASV_9119	Bacteria	Proteobacteria	Deltaproteobacteria	Unassigned	Syntrophorhabdaceae	Syntrophorhabdus	Syntrophorhabdus_aromaticivorans	4.78734e-06	11	0.916031	0.916031	FALSE
ASV_9836	Bacteria	Proteobacteria	Deltaproteobacteria	Unassigned	Syntrophorhabdaceae	Syntrophorhabdus	Syntrophorhabdus_aromaticivorans	5.55147e-06	12	0.908397	0.908397	FALSE
ASV_9856	Bacteria	Proteobacteria	Deltaproteobacteria	Unassigned	Syntrophorhabdaceae	Syntrophorhabdus	Syntrophorhabdus_aromaticivorans	4.28122e-06	10	0.923664	0.923664	FALSE
ASV_10809	Bacteria	Proteobacteria	Deltaproteobacteria	Syntrophobacterales	Syntrophaceae	Syntrophus	Syntrophus_buswellii	6.0593e-06	15	0.885496	0.885496	FALSE
ASV_7467	Bacteria	Proteobacteria	Alphaproteobacteria	Rhodospirillales	Rhodospirillaceae	Telmatospirillum	Telmatospirillum_siberiense	6.07211e-06	14	0.89313	0.89313	FALSE
ASV_3298	Bacteria	Bacteroidetes	Sphingobacteriia	Sphingobacteriales	Chitinophagaceae	Terrimonas	Terrimonas_lutea	1.74192e-05	14	0.89313	0.89313	FALSE
ASV_4492	Bacteria	Bacteroidetes	Sphingobacteriia	Sphingobacteriales	Chitinophagaceae	Terrimonas	Terrimonas_lutea	2.06786e-05	23	0.824427	0.824427	FALSE
ASV_2154	Bacteria	Actinobacteria	Actinobacteria	Actinomycetales	Intrasporangiaceae	Tetrasphaera	Tetrasphaera_elongata	2.36114e-05	13	0.99542	0.99542	FALSE
ASV_10673	Bacteria	Proteobacteria	Betaproteobacteria	Rhodocyclales	Rhodocyclaceae	Thauera	Thauera_selenatis	7.82785e-06	21	0.839695	0.839695	FALSE
ASV_13130	Bacteria	Proteobacteria	Gammaproteobacteria	Xanthomonadales	Xanthomonadaceae	Thermomonas	Thermomonas_carbonis	5.81265e-06	12	0.908397	0.908397	FALSE
ASV_2106	Bacteria	Deinococcus-Thermus	Deinococci	Thermales	Thermaceae	Thermus	Thermus_scotoductus	1.91047e-05	7	0.946565	0.946565	FALSE
ASV_594	Bacteria	Deinococcus-Thermus	Deinococci	Thermales	Thermaceae	Thermus	Thermus_scotoductus	0.000109433	30	0.974457	0.974457	FALSE
ASV_930	Bacteria	Deinococcus-Thermus	Deinococci	Thermales	Thermaceae	Thermus	Thermus_scotoductus	5.29373e-05	12	0.908397	0.908397	FALSE
ASV_1684	Bacteria	Firmicutes	Bacilli	Lactobacillales	Carnobacteriaceae	Trichococcus	Trichococcus_flocculiformis	4.72267e-05	49	0.930945	0.930945	FALSE
ASV_6019	Bacteria	Firmicutes	Bacilli	Lactobacillales	Carnobacteriaceae	Trichococcus	Trichococcus_palustris	1.41118e-05	19	0.854962	0.854962	FALSE
ASV_5007	Bacteria	Firmicutes	Erysipelotrichia	Erysipelotrichales	Erysipelotrichaceae	Turicibacter	Turicibacter_sanguinis	6.63373e-06	3	0.977099	0.977099	FALSE
ASV_732	Bacteria	Firmicutes	Erysipelotrichia	Erysipelotrichales	Erysipelotrichaceae	Turicibacter	Turicibacter_sanguinis	0.000131034	43	0.671756	0.671756	FALSE
ASV_8062	Bacteria	Firmicutes	Erysipelotrichia	Erysipelotrichales	Erysipelotrichaceae	Turicibacter	Turicibacter_sanguinis	2.80835e-06	3	0.977099	0.977099	FALSE
ASV_8488	Bacteria	Firmicutes	Erysipelotrichia	Erysipelotrichales	Erysipelotrichaceae	Turicibacter	Turicibacter_sanguinis	9.07686e-06	16	0.877863	0.877863	FALSE
ASV_5181	Bacteria	Proteobacteria	Alphaproteobacteria	Rhodospirillales	Acetobacteraceae	Acidocella	Unassigned	2.47181e-05	4	0.969466	0.969466	FALSE
ASV_10977	Bacteria	Actinobacteria	Actinobacteria	Actinomycetales	Cellulomonadaceae	Actinotalea	Unassigned	1.1852e-05	12	0.908397	0.908397	FALSE
ASV_2935	Bacteria	Actinobacteria	Actinobacteria	Actinomycetales	Cellulomonadaceae	Actinotalea	Unassigned	4.51472e-05	9	0.931298	0.931298	FALSE
ASV_3170	Bacteria	Proteobacteria	Alphaproteobacteria	Sphingomonadales	Erythrobacteraceae	Altererythrobacter	Unassigned	2.70005e-05	21	0.839695	0.839695	FALSE
ASV_4528	Bacteria	Firmicutes	Bacilli	Bacillales	Paenibacillaceae_2	Ammoniphilus	Unassigned	1.38856e-05	9	0.931298	0.931298	FALSE
ASV_1169	Bacteria	Synergistetes	Synergistia	Synergistales	Synergistaceae	Anaerobaculum	Unassigned	6.33724e-05	25	0.80916	0.80916	FALSE
ASV_1339	Bacteria	Synergistetes	Synergistia	Synergistales	Synergistaceae	Anaerobaculum	Unassigned	5.07303e-05	4	0.969466	0.969466	FALSE
ASV_818	Bacteria	Synergistetes	Synergistia	Synergistales	Synergistaceae	Anaerobaculum	Unassigned	8.994e-05	37	0.717557	0.717557	FALSE
ASV_4050	Bacteria	Firmicutes	Clostridia	Clostridiales	Clostridiales_Incertae_Sedis_XI	Anaerococcus	Unassigned	1.26599e-05	10	0.923664	0.923664	FALSE
ASV_1164	Bacteria	Firmicutes	Bacilli	Bacillales	Bacillaceae_1	Anoxybacillus	Unassigned	7.02858e-05	53	0.59542	0.59542	FALSE
ASV_1905	Bacteria	Firmicutes	Bacilli	Bacillales	Bacillaceae_1	Anoxybacillus	Unassigned	3.1581e-05	22	0.832061	0.832061	FALSE
ASV_2117	Bacteria	Firmicutes	Bacilli	Bacillales	Bacillaceae_1	Anoxybacillus	Unassigned	2.54252e-05	12	0.908397	0.908397	FALSE
ASV_5456	Bacteria	Acidobacteria	Acidobacteria_Gp4	Unassigned	Unassigned	Aridibacter	Unassigned	1.74052e-05	27	0.793893	0.793893	FALSE
ASV_3572	Bacteria	Armatimonadetes	Unassigned	Unassigned	Unassigned	Armatimonadetes_gp5	Unassigned	1.61428e-05	14	0.89313	0.89313	FALSE
ASV_2037	Bacteria	Proteobacteria	Alphaproteobacteria	Caulobacterales	Caulobacteraceae	Asticcacaulis	Unassigned	4.06742e-05	11	0.916031	0.916031	FALSE
ASV_1021	Bacteria	Acidobacteria	Acidobacteria_Gp1	Unassigned	Unassigned	Candidatus_Koribacter	Unassigned	7.49682e-05	8	0.938931	0.938931	FALSE
ASV_12910	Bacteria	Acidobacteria	Acidobacteria_Gp3	Unassigned	Unassigned	Candidatus_Solibacter	Unassigned	6.56567e-06	12	0.908397	0.908397	FALSE
ASV_5746	Bacteria	Acidobacteria	Acidobacteria_Gp3	Unassigned	Unassigned	Candidatus_Solibacter	Unassigned	1.06169e-05	17	0.870229	0.870229	FALSE
ASV_7756	Bacteria	Acidobacteria	Acidobacteria_Gp3	Unassigned	Unassigned	Candidatus_Solibacter	Unassigned	3.08158e-05	26	0.801527	0.801527	FALSE
ASV_8794	Bacteria	Bacteroidetes	Flavobacteriia	Flavobacteriales	Flavobacteriaceae	Chryseobacterium	Unassigned	4.301e-06	10	0.923664	0.923664	FALSE
ASV_8841	Bacteria	Actinobacteria	Actinobacteria	Solirubrobacterales	Conexibacteraceae	Conexibacter	Unassigned	1.1099e-05	11	0.916031	0.916031	FALSE
ASV_11325	Bacteria	Proteobacteria	Betaproteobacteria	Burkholderiales	Comamonadaceae	Curvibacter	Unassigned	3.99649e-05	27	0.793893	0.793893	FALSE
ASV_5562	Bacteria	Proteobacteria	Betaproteobacteria	Burkholderiales	Comamonadaceae	Curvibacter	Unassigned	8.58152e-06	2	0.984733	0.984733	FALSE
ASV_3664	Bacteria	Proteobacteria	Deltaproteobacteria	Desulfovibrionales	Desulfomicrobiaceae	Desulfomicrobium	Unassigned	1.58885e-05	14	0.89313	0.89313	FALSE
ASV_6462	Bacteria	Proteobacteria	Deltaproteobacteria	Desulfovibrionales	Desulfomicrobiaceae	Desulfomicrobium	Unassigned	8.57503e-06	12	0.908397	0.908397	FALSE
ASV_6884	Bacteria	Firmicutes	Clostridia	Clostridiales	Peptococcaceae_1	Desulfosporosinus	Unassigned	1.28925e-05	13	0.900763	0.900763	FALSE
ASV_2887	Bacteria	Proteobacteria	Alphaproteobacteria	Rhodospirillales	Rhodospirillaceae	Dongia	Unassigned	1.35153e-05	7	0.946565	0.946565	FALSE
ASV_11213	Bacteria	Proteobacteria	Betaproteobacteria	Burkholderiales	Oxalobacteraceae	Duganella	Unassigned	2.36302e-05	36	0.725191	0.725191	FALSE
ASV_4529	Bacteria	Proteobacteria	Gammaproteobacteria	Xanthomonadales	Xanthomonadaceae	Dyella	Unassigned	1.64049e-05	5	0.961832	0.961832	FALSE
ASV_6873	Bacteria	Proteobacteria	Gammaproteobacteria	Xanthomonadales	Xanthomonadaceae	Dyella	Unassigned	1.00943e-05	7	0.946565	0.946565	FALSE
ASV_2296	Bacteria	Firmicutes	Erysipelotrichia	Erysipelotrichales	Erysipelotrichaceae	Erysipelotrichaceae_incertae_sedis	Unassigned	3.30875e-05	5	0.961832	0.961832	FALSE
ASV_4520	Bacteria	Actinobacteria	Actinobacteria	Actinomycetales	Microbacteriaceae	Frondihabitans	Unassigned	1.26214e-05	11	0.916031	0.916031	FALSE
ASV_1364	Bacteria	Fusobacteria	Fusobacteriia	Fusobacteriales	Fusobacteriaceae	Fusobacterium	Unassigned	3.2159e-05	13	0.900763	0.900763	FALSE
ASV_2040	Bacteria	Actinobacteria	Actinobacteria	Actinomycetales	Geodermatophilaceae	Geodermatophilus	Unassigned	3.73127e-05	36	0.725191	0.725191	FALSE
ASV_5195	Bacteria	Actinobacteria	Actinobacteria	Actinomycetales	Bogoriellaceae	Georgenia	Unassigned	8.85968e-06	18	0.862595	0.862595	FALSE
ASV_11346	Bacteria	Proteobacteria	Deltaproteobacteria	Myxococcales	Haliangiaceae	Haliangium	Unassigned	7.33206e-06	14	0.89313	0.89313	FALSE
ASV_13706	Bacteria	Proteobacteria	Deltaproteobacteria	Myxococcales	Haliangiaceae	Haliangium	Unassigned	1.41553e-05	24	0.816794	0.816794	FALSE
ASV_8471	Bacteria	Proteobacteria	Deltaproteobacteria	Myxococcales	Haliangiaceae	Haliangium	Unassigned	4.09978e-06	7	0.946565	0.946565	FALSE
ASV_3039	Bacteria	Verrucomicrobia	Verrucomicrobiae	Verrucomicrobiales	Verrucomicrobiaceae	Haloferula	Unassigned	3.01496e-05	6	0.954198	0.954198	FALSE
ASV_467	Bacteria	Proteobacteria	Epsilonproteobacteria	Campylobacterales	Helicobacteraceae	Helicobacter	Unassigned	0.000172536	30	0.770992	0.770992	FALSE
ASV_13820	Bacteria	Proteobacteria	Alphaproteobacteria	Rhizobiales	Hyphomicrobiaceae	Hyphomicrobium	Unassigned	1.44198e-05	28	0.977804	0.977804	FALSE
ASV_3489	Bacteria	Proteobacteria	Alphaproteobacteria	Rhizobiales	Hyphomicrobiaceae	Hyphomicrobium	Unassigned	1.46445e-05	17	0.870229	0.870229	FALSE
ASV_2420	Bacteria	Actinobacteria	Actinobacteria	Acidimicrobiales	Acidimicrobiaceae	Ilumatobacter	Unassigned	2.92783e-05	16	0.877863	0.877863	FALSE
ASV_12524	Bacteria	Proteobacteria	Betaproteobacteria	Burkholderiales	Oxalobacteraceae	Janthinobacterium	Unassigned	7.32775e-06	17	0.870229	0.870229	FALSE
ASV_3904	Bacteria	Proteobacteria	Alphaproteobacteria	Rhodobacterales	Rhodobacteraceae	Labrenzia	Unassigned	1.46357e-05	5	0.961832	0.961832	FALSE
ASV_11270	Bacteria	Latescibacteria	Unassigned	Unassigned	Unassigned	Latescibacteria_genera_incertae_sedis	Unassigned	9.07448e-06	17	0.870229	0.870229	FALSE
ASV_3395	Bacteria	Proteobacteria	Alphaproteobacteria	Rhizobiales	Phyllobacteriaceae	Mesorhizobium	Unassigned	1.9217e-05	14	0.89313	0.89313	FALSE
ASV_9543	Archaea	Euryarchaeota	Methanobacteria	Methanobacteriales	Methanobacteriaceae	Methanobacterium	Unassigned	5.80069e-06	3	0.977099	0.977099	FALSE
ASV_1233	Bacteria	Proteobacteria	Betaproteobacteria	Rhodocyclales	Rhodocyclaceae	Methyloversatilis	Unassigned	6.1658e-05	37	0.960893	0.960893	FALSE
ASV_5879	Bacteria	Actinobacteria	Actinobacteria	Actinomycetales	Microbacteriaceae	Microbacterium	Unassigned	8.58337e-06	11	0.916031	0.916031	FALSE
ASV_4905	Bacteria	Actinobacteria	Actinobacteria	Actinomycetales	Micromonosporaceae	Micromonospora	Unassigned	2.87504e-05	25	0.80916	0.80916	FALSE
ASV_12421	Bacteria	Proteobacteria	Alphaproteobacteria	Rhizobiales	Methylobacteriaceae	Microvirga	Unassigned	1.0104e-05	19	0.854962	0.854962	FALSE
ASV_13026	Bacteria	Proteobacteria	Alphaproteobacteria	Rhizobiales	Methylobacteriaceae	Microvirga	Unassigned	2.32298e-05	16	0.877863	0.877863	FALSE
ASV_2253	Bacteria	Proteobacteria	Alphaproteobacteria	Rhizobiales	Methylobacteriaceae	Microvirga	Unassigned	2.78555e-05	42	0.679389	0.679389	FALSE
ASV_5097	Bacteria	Proteobacteria	Alphaproteobacteria	Rhizobiales	Methylobacteriaceae	Microvirga	Unassigned	1.13939e-05	18	0.862595	0.862595	FALSE
ASV_2310	Bacteria	Actinobacteria	Actinobacteria	Actinomycetales	Geodermatophilaceae	Modestobacter	Unassigned	1.88779e-05	14	0.89313	0.89313	FALSE
ASV_1416	Bacteria	Firmicutes	Clostridia	Clostridiales	Clostridiales_Incertae_Sedis_XIII	Mogibacterium	Unassigned	4.91872e-05	49	0.625954	0.625954	FALSE
ASV_7034	Bacteria	Bacteroidetes	Sphingobacteriia	Sphingobacteriales	Sphingobacteriaceae	Mucilaginibacter	Unassigned	4.83804e-06	3	0.977099	0.977099	FALSE
ASV_10253	Bacteria	Proteobacteria	Betaproteobacteria	Nitrosomonadales	Nitrosomonadaceae	Nitrosomonas	Unassigned	5.54274e-06	11	0.916031	0.916031	FALSE
ASV_13337	Bacteria	Proteobacteria	Betaproteobacteria	Nitrosomonadales	Nitrosomonadaceae	Nitrosomonas	Unassigned	3.02343e-06	8	0.938931	0.938931	FALSE
ASV_6612	Bacteria	Proteobacteria	Betaproteobacteria	Nitrosomonadales	Nitrosomonadaceae	Nitrosomonas	Unassigned	8.83205e-06	13	0.900763	0.900763	FALSE
ASV_7019	Bacteria	Proteobacteria	Betaproteobacteria	Nitrosomonadales	Nitrosomonadaceae	Nitrosomonas	Unassigned	6.61311e-06	8	0.938931	0.938931	FALSE
ASV_7696	Bacteria	Proteobacteria	Betaproteobacteria	Nitrosomonadales	Nitrosomonadaceae	Nitrosomonas	Unassigned	6.80324e-06	12	0.908397	0.908397	FALSE
ASV_4047	Archaea	Thaumarchaeota	Unassigned	Nitrosopumilales	Nitrosopumilaceae	Nitrosopumilus	Unassigned	8.6483e-06	5	0.961832	0.961832	FALSE
ASV_1267	Bacteria	Proteobacteria	Gammaproteobacteria	Enterobacteriales	Enterobacteriaceae	Pantoea	Unassigned	6.38917e-05	33	0.748092	0.748092	FALSE
ASV_3837	Bacteria	Proteobacteria	Gammaproteobacteria	Enterobacteriales	Enterobacteriaceae	Pantoea	Unassigned	2.42998e-05	30	0.974457	0.974457	FALSE
ASV_3875	Bacteria	Proteobacteria	Gammaproteobacteria	Enterobacteriales	Enterobacteriaceae	Pantoea	Unassigned	1.16591e-05	9	0.931298	0.931298	FALSE
ASV_1609	Bacteria	Proteobacteria	Deltaproteobacteria	Desulfuromonadales	Desulfuromonadaceae	Pelobacter	Unassigned	4.48388e-05	9	0.931298	0.931298	FALSE
ASV_13083	Bacteria	Proteobacteria	Alphaproteobacteria	Caulobacterales	Caulobacteraceae	Phenylobacterium	Unassigned	7.0972e-06	18	0.862595	0.862595	FALSE
ASV_1336	Bacteria	Proteobacteria	Alphaproteobacteria	Caulobacterales	Caulobacteraceae	Phenylobacterium	Unassigned	5.62852e-05	10	0.923664	0.923664	FALSE
ASV_4770	Bacteria	Proteobacteria	Alphaproteobacteria	Caulobacterales	Caulobacteraceae	Phenylobacterium	Unassigned	1.31844e-05	19	0.854962	0.854962	FALSE
ASV_1048	Bacteria	Firmicutes	Bacilli	Bacillales	Planococcaceae	Planomicrobium	Unassigned	8.09763e-05	54	0.587786	0.587786	FALSE
ASV_5696	Bacteria	Bacteroidetes	Cytophagia	Cytophagales	Cytophagaceae	Pontibacter	Unassigned	2.1312e-05	27	0.793893	0.793893	FALSE
ASV_2867	Bacteria	Proteobacteria	Alphaproteobacteria	Sphingomonadales	Erythrobacteraceae	Porphyrobacter	Unassigned	2.8559e-05	29	0.778626	0.778626	FALSE
ASV_2170	Bacteria	Actinobacteria	Actinobacteria	Actinomycetales	Promicromonosporaceae	Promicromonospora	Unassigned	2.29921e-05	19	0.854962	0.854962	FALSE
ASV_4324	Bacteria	Proteobacteria	Gammaproteobacteria	Enterobacteriales	Enterobacteriaceae	Providencia	Unassigned	1.0603e-05	11	0.916031	0.916031	FALSE
ASV_963	Bacteria	Proteobacteria	Gammaproteobacteria	Alteromonadales	Pseudoalteromonadaceae	Pseudoalteromonas	Unassigned	7.57184e-05	7	0.946565	0.946565	FALSE
ASV_1243	Bacteria	Firmicutes	Clostridia	Clostridiales	Peptostreptococcaceae	Romboutsia	Unassigned	6.14962e-05	36	0.725191	0.725191	FALSE
ASV_206	Bacteria	Actinobacteria	Actinobacteria	Rubrobacterales	Rubrobacteraceae	Rubrobacter	Unassigned	0.000558688	117	0.601527	0.601527	FALSE
ASV_6500	Bacteria	Actinobacteria	Actinobacteria	Actinomycetales	Sanguibacteraceae	Sanguibacter	Unassigned	9.59818e-06	12	0.908397	0.908397	FALSE
ASV_3634	Bacteria	Verrucomicrobia	Subdivision3	Unassigned	Unassigned	Subdivision3_genera_incertae_sedis	Unassigned	2.0473e-05	20	0.847328	0.847328	FALSE
ASV_6385	Bacteria	Verrucomicrobia	Subdivision3	Unassigned	Unassigned	Subdivision3_genera_incertae_sedis	Unassigned	7.64561e-06	5	0.961832	0.961832	FALSE
ASV_11031	Bacteria	Proteobacteria	Betaproteobacteria	Burkholderiales	Sutterellaceae	Sutterella	Unassigned	2.55722e-06	3	0.977099	0.977099	FALSE
ASV_13764	Bacteria	Proteobacteria	Betaproteobacteria	Burkholderiales	Sutterellaceae	Sutterella	Unassigned	1.80173e-06	2	0.984733	0.984733	FALSE
ASV_1291	Bacteria	Proteobacteria	Deltaproteobacteria	Syntrophobacterales	Syntrophobacteraceae	Syntrophobacter	Unassigned	6.60826e-05	14	0.89313	0.89313	FALSE
ASV_4633	Bacteria	Proteobacteria	Deltaproteobacteria	Syntrophobacterales	Syntrophobacteraceae	Syntrophobacter	Unassigned	1.59049e-05	14	0.89313	0.89313	FALSE
ASV_2875	Bacteria	Firmicutes	Clostridia	Clostridiales	Syntrophomonadaceae	Syntrophomonas	Unassigned	2.49956e-05	14	0.89313	0.89313	FALSE
ASV_10256	Bacteria	Proteobacteria	Deltaproteobacteria	Syntrophobacterales	Syntrophaceae	Syntrophus	Unassigned	6.05149e-06	12	0.908397	0.908397	FALSE
ASV_1144	Bacteria	Proteobacteria	Deltaproteobacteria	Syntrophobacterales	Syntrophaceae	Syntrophus	Unassigned	7.52377e-05	13	0.900763	0.900763	FALSE
ASV_7104	Bacteria	Proteobacteria	Deltaproteobacteria	Syntrophobacterales	Syntrophaceae	Syntrophus	Unassigned	9.0636e-06	13	0.900763	0.900763	FALSE
ASV_13367	Bacteria	Bacteroidetes	Sphingobacteriia	Sphingobacteriales	Chitinophagaceae	Terrimonas	Unassigned	6.55689e-06	15	0.885496	0.885496	FALSE
ASV_9502	Bacteria	Proteobacteria	Betaproteobacteria	Rhodocyclales	Rhodocyclaceae	Thauera	Unassigned	5.79581e-06	11	0.916031	0.916031	FALSE
ASV_3727	Bacteria	Proteobacteria	Alphaproteobacteria	Rhodobacterales	Rhodobacteraceae	Tropicimonas	Unassigned	5.05158e-05	9	0.931298	0.931298	FALSE
ASV_674	Bacteria	Firmicutes	Bacilli	Bacillales	Bacillaceae_2	Virgibacillus	Unassigned	0.000118682	63	0.88532	0.88532	FALSE
ASV_10713	Bacteria	Firmicutes	Clostridia	Clostridiales	Clostridiaceae_1	Youngiibacter	Unassigned	5.81635e-06	12	0.908397	0.908397	FALSE
ASV_4558	Bacteria	Actinobacteria	Actinobacteria	Actinomycetales	Actinomycetaceae	Varibaculum	Varibaculum_cambriense	1.6029e-05	21	0.839695	0.839695	FALSE
ASV_13125	Bacteria	Proteobacteria	Betaproteobacteria	Burkholderiales	Comamonadaceae	Variovorax	Variovorax_ginsengisoli	3.68969e-05	27	0.793893	0.793893	FALSE
ASV_9	Bacteria	Proteobacteria	Gammaproteobacteria	Xanthomonadales	Xanthomonadaceae	Vulcaniibacterium	Vulcaniibacterium_thermophilum	0.00913406	93	0.748796	0.748796	FALSE
ASV_3416	Bacteria	Proteobacteria	Gammaproteobacteria	Oceanospirillales	Halomonadaceae	Zymobacter	Zymobacter_palmae	1.69109e-05	4	0.969466	0.969466	FALSE

## Sheet: e-Table 7
Genus	HSCT-HC-log2FC	HSCT-HC-logCPM	HSCT-HC-Pvalues	HSCT-HC-FDR
Alloprevotella	-3.2798	11.846	8.2453e-10	6.184e-09
Bacillus	3.1967	15.292	5.3319e-06	2.3067e-05
Bifidobacterium	2.4535	8.9791	6.2414e-06	2.5533e-05
Brevibacterium	1.6491	8.1622	5.7096e-05	0.00019549
Burkholderia	6.77	12.267	5.7553e-13	7.8822e-12
Butyrivibrio	-4.7471	9.6642	1.1996e-37	7.5574e-36
Campylobacter	-3.432	12.759	2.9118e-11	2.7795e-10
Capnocytophaga	-3.984	12.398	2.1215e-11	2.2276e-10
Caulobacter	4.4889	13.71	2.1679e-07	1.2884e-06
Clostridium_sensu_stricto	2.2047	9.7257	5.6987e-06	2.3935e-05
Enterococcus	4.2563	10.693	5.2316e-10	4.0626e-09
Eubacterium	-3.0585	10.404	5.6484e-13	7.8822e-12
Fusobacterium	-3.313	12.775	5.6214e-11	4.9187e-10
Gaiella	1.1094	8.1344	0.0025091	0.0059876
Gemella	-3.4867	12.071	4.9784e-14	7.841e-13
Haematobacter	2.4306	8.864	2.7506e-06	1.2932e-05
Haemophilus	-2.7943	12.638	1.4283e-07	8.6521e-07
Lacibacterium	1.1518	7.7272	0.0016146	0.0040365
Lactobacillus	1.5197	10.324	0.0020297	0.0049562
Lactococcus	2.5047	9.8655	7.3879e-06	2.9836e-05
Leptotrichia	-3.4426	13.599	3.2844e-09	2.3513e-08
Mycobacterium	5.8517	12.333	5.0573e-11	4.5515e-10
Mycoplasma	-4.4945	9.3601	4.4041e-32	2.3122e-30
Neisseria	-1.5974	15.089	0.011985	0.025337
Porphyromonas	-5.181	12.013	1.476e-24	3.8744e-23
Prevotella	-4.2217	14.692	1.7694e-15	3.0965e-14
Ralstonia	2.1955	9.2183	2.3018e-05	8.334e-05
Roseomonas	-1.6704	9.1767	5.8899e-05	0.00019938
Sphingomonas	-2.9523	15.501	2.0613e-08	1.3815e-07
Streptococcus	-2.0193	12.482	7.1988e-05	0.00023139
Streptomyces	1.1895	7.7826	0.0007689	0.0020226

## Sheet: e-Table 8
Genus	HSCT-CAP-log2FC	HSCT-CAP-logCPM	HSCT-CAP-Pvalues	HSCT-CAP-FDR
Acidovorax	3.9315	13.098	1.0903e-09	9.4294e-09
Acinetobacter	1.8107	14.27	3.3557e-05	0.000118
Actinomyces	-1.193	12.285	0.017628	0.032607
Aerococcus	1.2172	8.8979	0.0019007	0.0047149
Aeromonas	-5.9083	12.261	2.9774e-20	1.0586e-18
Alloprevotella	-1.6661	10.869	0.00092505	0.0024464
Atopobium	-1.0842	10.678	0.027299	0.046466
Bifidobacterium	1.0379	9.1232	0.018038	0.033174
Blastococcus	4.0137	12.966	3.3908e-11	3.8751e-10
Burkholderia	6.6302	12.087	3.0443e-19	8.8563e-18
Butyrivibrio	-1.7571	7.9843	3.5557e-09	2.6461e-08
Capnocytophaga	-1.1881	10.526	0.013958	0.026303
Caulobacter	6.3196	13.512	2.5354e-17	6.241e-16
Corynebacterium	-1.0214	11.59	0.01006	0.01975
Enterococcus	2.3212	10.685	2.2376e-05	8.627e-05
Eubacterium	-2.4079	10.171	1.444e-09	1.1848e-08
Fusobacterium	-3.3241	13.081	4.0694e-10	3.9461e-09
Gemella	-3.2498	12.167	5.7745e-11	6.1594e-10
Haemophilus	-1.9792	12.263	9.4955e-05	0.00030085
Lactobacillus	1.321	10.294	0.0011722	0.0030249
Lactococcus	1.6746	9.89	0.00027598	0.00083314
Legionella	-3.134	8.7905	1.3813e-14	2.2101e-13
Micrococcus	1.2374	11.257	0.0028246	0.0066953
Mycobacterium	5.5417	12.161	1.633e-15	2.7503e-14
Mycoplasma	-7.0486	11.977	1.2381e-36	3.9619e-34
Novosphingobium	2.4411	12.491	1.0972e-05	4.6196e-05
Porphyromonas	-4.9558	12.15	6.0002e-16	1.1294e-14
Prevotella	-3.4975	14.361	5.1236e-12	6.3105e-11
Pseudomonas	1.8097	15.201	0.0026306	0.0063294
Pseudoxanthomonas	-5.5778	11.428	2.8705e-20	1.0586e-18
Psychrobacter	1.4756	8.087	3.3183e-06	1.4956e-05
Rothia	-1.7234	11.321	1.6205e-05	6.6483e-05
Serratia	2.0668	10.503	2.5796e-05	9.4074e-05
Shewanella	-7.0899	12.135	1.0445e-27	8.3557e-26
Staphylococcus	1.5227	12.218	7.6905e-05	0.0002461
Stenotrophomonas	2.4141	12.206	2.5457e-05	9.4074e-05
Steroidobacter	-1.1954	8.1344	0.00081326	0.0021687
Stomatobaculum	-4.5164	9.817	1.2545e-30	2.0072e-28
Streptococcus	-1.8773	12.601	9.6785e-05	0.00030364
Streptophyta	-1.9455	13.294	5.5185e-05	0.0001802
Treponema	-6.0402	11.08	1.5909e-28	1.697e-26
Veillonella	-2.9513	14.031	1.6023e-07	8.8402e-07

## Sheet: e-Table 9
Pathway	HSCT_P-HC-p.value	HSCT_P-HC-Fold Change	HSCT_P-HC-log2(FC)
ABC transporters	2.2879e-05	2.9937	1.5819
Adherens junction	0.019743	4.8712	2.2843
Alanine, aspartate and glutamate metabolism	0.0079768	0.46646	-1.1002
Amino sugar and nucleotide sugar metabolism	0.00032936	0.28461	-1.8129
Aminoacyl-tRNA biosynthesis	7.5301e-05	0.21703	-2.204
Apoptosis	0.022845	0.59083	-0.75918
Arginine and proline metabolism	4.14e-07	2.7371	1.4527
Ascorbate and aldarate metabolism	5.9684e-05	3.6729	1.8769
Atrazine degradation	0.00023896	2.6073	1.3825
Bacterial invasion of epithelial cells	1.4515e-05	0.29064	-1.7827
Bacterial secretion system	0.0036081	0.79742	-0.32659
Base excision repair	0.0025203	0.49034	-1.0282
beta-Alanine metabolism	9.119e-06	3.7534	1.9082
beta-Lactam resistance	0.00010614	3.8642	1.9502
Biosynthesis of unsaturated fatty acids	5.1983e-06	3.2027	1.6793
Biosynthesis of vancomycin group antibiotics	0.001584	0.5378	-0.89485
Biotin metabolism	1.4041e-07	0.22549	-2.1489
Bisphenol degradation	0.0079768	2.4677	1.3031
Butanoate metabolism	5.9254e-06	3.253	1.7018
C5-Branched dibasic acid metabolism	0.00070217	2.7914	1.481
Caprolactam degradation	0.023401	1.6132	0.68993
Complement and coagulation cascades	0.0057202	5.2031	2.3794
Cysteine and methionine metabolism	0.0028441	0.82475	-0.27797
Cytokine-cytokine receptor interaction	0.037261	3.3903	1.7614
D-Alanine metabolism	0.0013515	0.27185	-1.8791
D-Glutamine and D-glutamate metabolism	2.9475e-07	0.16386	-2.6095
DNA replication	4.7168e-05	0.19222	-2.3792
Drug metabolism - other enzymes	0.0034013	0.33851	-1.5627
Fatty acid metabolism	7.8254e-05	2.6435	1.4025
Fluorobenzoate degradation	0.0021631	2.2057	1.1412
Folate biosynthesis	6.5661e-08	0.13649	-2.8732
Fructose and mannose metabolism	0.019743	0.74468	-0.4253
Geraniol degradation	5.7399e-05	2.7474	1.4581
Glycerolipid metabolism	2.6728e-07	10.915	3.4482
Glycosaminoglycan degradation	2.6718e-06	0.27689	-1.8526
Glycosphingolipid biosynthesis - lacto and neolacto series	0.023401	12.947	3.6946
Glycosylphosphatidylinositol(GPI)-anchor biosynthesis	1.2079e-07	0.057255	-4.1265
Glyoxylate and dicarboxylate metabolism	1.6309e-07	6.4802	2.696
Histidine metabolism	0.00072609	2.4194	1.2747
Homologous recombination	4.557e-06	0.17646	-2.5026
Inositol phosphate metabolism	0.031047	1.7295	0.79033
Limonene and pinene degradation	1.0811e-05	3.3371	1.7386
Linoleic acid metabolism	0.0046873	1.8549	0.89135
Lipopolysaccharide biosynthesis	1.2873e-06	0.23188	-2.1085
Lysine biosynthesis	0.0084222	0.54929	-0.86437
Lysine degradation	9.9304e-06	2.947	1.5592
Mismatch repair	5.4306e-06	0.18053	-2.4697
Monoterpenoid biosynthesis	0.048548	3.5573	1.8308
Neuroactive ligand-receptor interaction	0.018795	0.74272	-0.42911
N-Glycan biosynthesis	0.0093803	0.54521	-0.87511
Nicotinate and nicotinamide metabolism	6.4513e-05	0.25656	-1.9626
Nitrotoluene degradation	8.1315e-05	2.6324	1.3964
NOD-like receptor signaling pathway	0.00036601	0.42229	-1.2437
Non-homologous end-joining	0.00085744	2.1524	1.106
Nucleotide excision repair	0.00059319	0.31809	-1.6525
One carbon pool by folate	8.0559e-08	0.19934	-2.3267
Other glycan degradation	1.2873e-06	0.24001	-2.0588
Other types of O-glycan biosynthesis	4.5587e-07	0.20649	-2.2758
Oxidative phosphorylation	0.012864	0.64179	-0.63982
Pantothenate and CoA biosynthesis	0.011293	0.51121	-0.96801
Penicillin and cephalosporin biosynthesis	0.00077621	2.5001	1.322
Pentose and glucuronate interconversions	7.682e-06	5.5721	2.4782
Peptidoglycan biosynthesis	2.1958e-07	0.16827	-2.5711
Peroxisome	0.00085744	2.9974	1.5837
Phagosome	0.034033	9.2963	3.2167
Phenylalanine metabolism	0.0010786	1.9795	0.98515
Phenylalanine, tyrosine and tryptophan biosynthesis	1.392e-05	0.35839	-1.4804
Phosphonate and phosphinate metabolism	0.00029617	0.62295	-0.68282
Polyketide sugar unit biosynthesis	0.00025677	0.54613	-0.87268
PPAR signaling pathway	0.00034118	2.6502	1.4061
Primary bile acid biosynthesis	5.3077e-05	4.2178	2.0765
Proteasome	0.0027598	3.7299	1.8991
Protein digestion and absorption	1.3585e-08	0.15849	-2.6575
Protein export	0.00016604	0.28837	-1.794
Purine metabolism	0.00037905	0.21728	-2.2024
Pyrimidine metabolism	9.8397e-05	0.17836	-2.4871
Pyruvate metabolism	0.00048323	3.4604	1.7909
Retinol metabolism	0.0013953	2.1402	1.0977
Riboflavin metabolism	3.4678e-10	0.12921	-2.9522
Ribosome	4.557e-06	0.19159	-2.3839
RNA degradation	8.0703e-07	0.21623	-2.2094
RNA transport	0.032511	0.61204	-0.70831
Secondary bile acid biosynthesis	0.016595	3.5057	1.8097
Sesquiterpenoid biosynthesis	0.024549	2.3589	1.2381
Spliceosome	1.2701e-07	0.23014	-2.1194
Steroid biosynthesis	0.0039397	2.6666	1.415
Steroid hormone biosynthesis	0.00085744	2.2967	1.1996
Streptomycin biosynthesis	0.0034013	0.51172	-0.96658
Sulfur metabolism	0.005406	0.36512	-1.4536
Sulfur relay system	0.0009465	2.5235	1.3354
Synthesis and degradation of ketone bodies	5.9684e-05	2.6834	1.424
Thiamine metabolism	0.003302	0.4747	-1.0749
Tryptophan metabolism	3.2958e-05	2.6653	1.4143
Two-component system	7.5301e-05	2.2673	1.181
Tyrosine metabolism	0.00059319	2.2592	1.1758
Valine, leucine and isoleucine degradation	0.00011883	2.7545	1.4618
Vasopressin-regulated water reabsorption	0.0032054	0.29414	-1.7654
Vitamin B6 metabolism	5.9254e-06	0.35699	-1.486
Wnt signaling pathway	0.022845	1.3889	0.47399

## Sheet: e-Table 10
Pathways	HSCT_P-CAP-p.value	HSCT_P-CAP-Fold Change	HSCT_P-CAP-log2(FC)
Alanine, aspartate and glutamate metabolism	0.00075306	0.3901	-1.3581
Amino sugar and nucleotide sugar metabolism	1.65e-06	0.21865	-2.1933
Aminoacyl-tRNA biosynthesis	1.65e-06	0.20557	-2.2823
Aminobenzoate degradation	3.19e-06	2.7464	1.4575
Arachidonic acid metabolism	0.023578	0.38153	-1.3901
Arginine and proline metabolism	0.0090812	1.5158	0.60008
Ascorbate and aldarate metabolism	0.001476	2.5445	1.3474
Atrazine degradation	0.00022126	2.1473	1.1025
Bacterial invasion of epithelial cells	0.034943	0.71347	-0.48707
Base excision repair	0.0080198	0.62465	-0.67887
Benzoate degradation	4.05e-06	2.9297	1.5507
beta-Alanine metabolism	0.00016733	2.6117	1.385
beta-Lactam resistance	0.04745	1.6135	0.69022
Biosynthesis of 12-, 14- and 16-membered macrolides	0.0042033	0.46929	-1.0914
Biosynthesis of ansamycins	0.00089952	0.48273	-1.0507
Biosynthesis of type II polyketide backbone	0.032583	0.68159	-0.55303
Biosynthesis of unsaturated fatty acids	0.00023384	2.0281	1.0201
Biosynthesis of vancomycin group antibiotics	0.0072217	0.53922	-0.89106
Biotin metabolism	0.00035196	0.36397	-1.4581
Bisphenol degradation	0.00027574	2.659	1.4109
Butanoate metabolism	6.07e-07	3.3477	1.7432
Butirosin and neomycin biosynthesis	0.00087709	0.67805	-0.56054
C5-Branched dibasic acid metabolism	0.001072	1.5403	0.62323
Caprolactam degradation	4.63e-05	2.4138	1.2713
Carbon fixation pathways in prokaryotes	0.022725	1.3525	0.43559
Citrate cycle (TCA cycle)	0.0020646	2.7083	1.4374
Clavulanic acid biosynthesis	9e-06	0.17096	-2.5483
Cyanoamino acid metabolism	0.0098567	1.9084	0.93233
Cysteine and methionine metabolism	0.00012239	0.47353	-1.0785
D-Alanine metabolism	3.66e-06	0.20477	-2.2879
D-Glutamine and D-glutamate metabolism	3.36e-07	0.19105	-2.388
DNA replication	1.46e-05	0.20312	-2.2996
Drug metabolism - other enzymes	7.89e-06	0.27208	-1.8779
Fatty acid metabolism	4.33e-06	2.7914	1.481
Fluorobenzoate degradation	1.42e-05	2.9474	1.5594
Folate biosynthesis	4.05e-06	0.2009	-2.3155
Fructose and mannose metabolism	0.0015493	0.48536	-1.0429
Galactose metabolism	0.0046946	0.60639	-0.72168
Geraniol degradation	2.28e-05	2.4639	1.301
Glutathione metabolism	0.0018775	2.0506	1.036
Glycerolipid metabolism	0.040104	2.2159	1.1479
Glycosaminoglycan degradation	6.83e-05	0.32295	-1.6306
Glycosylphosphatidylinositol(GPI)-anchor biosynthesis	0.00073404	0.1313	-2.929
Glyoxylate and dicarboxylate metabolism	4.93e-08	4.9776	2.3154
Homologous recombination	2.23e-07	0.18706	-2.4184
Inositol phosphate metabolism	0.0021644	2.225	1.1538
Insulin signaling pathway	0.0022159	0.47112	-1.0858
Limonene and pinene degradation	3.53e-06	2.5917	1.3739
Linoleic acid metabolism	0.010909	1.8814	0.91182
Lipoic acid metabolism	0.030904	1.3753	0.45976
Lipopolysaccharide biosynthesis	2.21e-05	0.31186	-1.681
Lysine biosynthesis	0.0031365	0.48562	-1.0421
Lysine degradation	2.42e-06	2.8082	1.4896
Metabolism of xenobiotics by cytochrome P450	0.00022747	2.0539	1.0384
Methane metabolism	0.04745	0.51686	-0.95215
Mismatch repair	9.36e-07	0.18497	-2.4347
Nicotinate and nicotinamide metabolism	0.0039314	0.32594	-1.6173
Nitrogen metabolism	0.014125	0.70771	-0.49877
NOD-like receptor signaling pathway	2.6e-06	0.37188	-1.4271
Non-homologous end-joining	0.00015814	2.0176	1.0126
Nucleotide excision repair	6.25e-05	0.32787	-1.6088
One carbon pool by folate	1.47e-08	0.21231	-2.2358
Other glycan degradation	0.0001	0.30223	-1.7263
Other types of O-glycan biosynthesis	4.76e-09	0.21337	-2.2286
Pantothenate and CoA biosynthesis	0.0032089	0.44201	-1.1778
Parkinson's disease	0.04149	1.8311	0.87272
Penicillin and cephalosporin biosynthesis	0.007071	1.7886	0.83885
Pentose and glucuronate interconversions	0.00099465	2.4433	1.2888
Pentose phosphate pathway	0.00071548	0.43109	-1.2139
Peptidoglycan biosynthesis	9.7e-07	0.18886	-2.4046
Peroxisome	6.25e-05	2.8773	1.5247
Phenylalanine metabolism	1.04e-06	2.94	1.5558
Phenylalanine, tyrosine and tryptophan biosynthesis	0.00014944	0.36954	-1.4362
Phosphotransferase system (PTS)	0.018852	0.58448	-0.77477
Polycyclic aromatic hydrocarbon degradation	0.0011838	2.1993	1.1371
Polyketide sugar unit biosynthesis	0.030361	0.62495	-0.67819
PPAR signaling pathway	0.040792	1.7209	0.78315
Primary bile acid biosynthesis	0.0080198	1.744	0.8024
Propanoate metabolism	5.67e-06	3.0342	1.6013
Proteasome	0.040104	1.9282	0.94727
Protein digestion and absorption	4.96e-06	0.26754	-1.9022
Protein export	3.02e-05	0.29852	-1.7441
Protein processing in endoplasmic reticulum	0.036177	0.65935	-0.60088
Purine metabolism	1.59e-06	0.20947	-2.2552
Pyrimidine metabolism	8.4e-07	0.17263	-2.5343
Pyruvate metabolism	0.0016657	2.1122	1.0787
Retinol metabolism	8.16e-06	2.7864	1.4784
Riboflavin metabolism	1.31e-07	0.17877	-2.4838
Ribosome	9.03e-07	0.20091	-2.3154
RNA degradation	1.59e-06	0.25439	-1.9749
RNA polymerase	0.010909	0.55513	-0.84911
RNA transport	0.00075306	0.38872	-1.3632
Sphingolipid metabolism	0.018852	0.51397	-0.96025
Spliceosome	0.00038147	0.42078	-1.2488
Steroid hormone biosynthesis	0.038756	1.6898	0.75687
Streptomycin biosynthesis	0.0090812	0.50759	-0.97826
Synthesis and degradation of ketone bodies	6.29e-07	2.9279	1.5499
Terpenoid backbone biosynthesis	3.31e-05	0.28975	-1.7871
Thiamine metabolism	0.0045923	0.41062	-1.2841
Toluene degradation	0.00056694	2.3423	1.2279
Tryptophan metabolism	8.11e-07	2.7732	1.4715
Two-component system	0.0011838	1.719	0.78158
Tyrosine metabolism	1.08e-06	3.4228	1.7752
Valine, leucine and isoleucine degradation	3.19e-06	2.7514	1.4602
Various types of N-glycan biosynthesis	0.0032089	0.29196	-1.7762
Vasopressin-regulated water reabsorption	1.33e-05	0.17141	-2.5445
Vitamin B6 metabolism	0.042917	0.79351	-0.33368

## Sheet: e-Table 11
Genus	neglogp	Level	logFC	logCPM	PValue	FDR
Neisseria	6.20489	Depleted	-6.646	16.08	6.2389e-07	2.39574e-05
Bacillus	4.93795	Depleted	-4.583	17.503	1.15359e-05	0.00022149
Leptotrichia	3.80473	Depleted	-6.149	13.461	0.000156771	0.00188125
Fusobacterium	3.5515	Depleted	-5.187	12.609	0.000280868	0.00299593
Granulicatella	3.35029	Depleted	-3.134	14.787	0.000446384	0.00451082
Capnocytophaga	3.023	Depleted	-5.835	11.481	0.000948419	0.00867126
Atopobium	2.98766	Depleted	-4.617	11.685	0.00102882	0.00897881
Acidovorax	2.93981	Depleted	-4.071	15.2	0.00114866	0.00956161
Clostridium_XlVa	2.92256	Depleted	-3.038	10.54	0.0011952	0.00956161
Novosphingobium	2.74379	Depleted	-2.854	13.969	0.0018039	0.0135459
Scardovia	2.73652	Depleted	-5.374	11.765	0.00183434	0.0135459
Haemophilus	2.65832	Depleted	-3.407	13.448	0.00219626	0.015516
Delftia	2.63012	Depleted	-4.186	13.328	0.00234357	0.015516
Serratia	2.49284	Depleted	-2.851	12.787	0.00321485	0.0205751
Veillonella	2.45956	Depleted	-3.184	15.603	0.00347091	0.0214972
Turicibacter	2.28002	Depleted	-2.875	9.437	0.00524783	0.0308144
Rothia	2.26772	Depleted	-2.379	13.117	0.00539857	0.0308144
Skermanella	2.13715	Depleted	-3.368	14.398	0.00729214	0.0388914
Cupriavidus	2.11577	Depleted	-3.499	9.494	0.00766001	0.0397492
Gemella	2.08055	Depleted	-2.906	11.36	0.00830711	0.0409662
Porphyrobacter	2.07729	Depleted	-4.131	11.781	0.00836977	0.0409662
Desulfovibrio	2.06882	Depleted	-4.251	8.095	0.00853463	0.0409662
Sphingobium	2.00096	Depleted	-2.946	13.574	0.00997795	0.046726
Dolosigranulum	1.99012	Depleted	-3.365	10.696	0.0102302	0.0467665
Nevskia	1.95717	Depleted	-3.709	9.578	0.0110364	0.049279
Marinospirillum	1.92652	Depleted	-3.606	8.768	0.0118435	0.0502039
Rubellimicrobium	1.92319	Depleted	-2.012	10.677	0.0119347	0.0502039
Prevotella	1.91981	Depleted	-3.116	11.093	0.012028	0.0502039
Pseudomonas	1.84758	Depleted	-2.781	18.787	0.0142042	0.0580255
Akkermansia	1.81969	Depleted	-4.167	12.699	0.0151463	0.0605851
Cloacibacterium	1.77834	Depleted	-2.116	9.554	0.0166595	0.0647715
Abiotrophia	1.77295	Depleted	-2.849	11.645	0.0168676	0.0647715
Luteimonas	1.68659	Depleted	-3.042	7.339	0.0205783	0.0759815
Roseburia	1.67243	Depleted	-2.484	9.262	0.0212603	0.0770185
Enterococcus	8.85284	Enriched	5.18	14.795	1.40333e-09	1.3472e-07
Acinetobacter	8.13169	Enriched	3.308	16.652	7.38424e-09	4.72592e-07
Escherichia/Shigella	5.47478	Enriched	3.537	16.34	3.35136e-06	0.000107243
Stenotrophomonas	5.34915	Enriched	3.909	14	4.47555e-06	0.000122758
Mycobacterium	5.16083	Enriched	5.783	13.716	6.90516e-06	0.000165724
Burkholderia	4.7047	Enriched	6.545	14.184	1.97379e-05	0.000344515
Actinomyces	3.70234	Enriched	3.15	14.669	0.000198454	0.00224136
Ralstonia	2.64205	Enriched	3.238	10.467	0.00228006	0.015516
Bradyrhizobium	2.26307	Enriched	2.296	9.631	0.00545672	0.0308144
Blastococcus	2.1987	Enriched	2.353	14.835	0.00632847	0.0347162
Psychrobacter	1.58308	Enriched	1.758	9.314	0.0261166	0.0928592

## Sheet: e-Table 12
clinic_indicators	genus	r_value	p_value
BALF_EO%	Altererythrobacter	0.33162	0.02605
BALF_EO%	Aquabacterium	0.3042	0.04219
BALF_EO%	Brachybacterium	0.34623	0.01982
BALF_EO%	Rhizobium	0.37586	0.01095
BALF_L%	Brevundimonas	-0.30497	0.04165
BALF_L%	Microbacterium	0.30985	0.03833
BALF_M%	Altererythrobacter	-0.30798	0.03958
BALF_M%	Haemophilus	0.30475	0.0418
BALF_N%	Mycobacterium	0.35352	0.01721
BALF_N%	Schlegelella	-0.36309	0.01423
CRP	Bacteroides	0.29757	0.04712
CRP	Barnesiella	0.31622	0.03433
CRP	Blautia	0.32103	0.03154
L.	Veillonella	0.31999	0.03212
Mono%	Alloprevotella	-0.30814	0.03947
Mono%	Serratia	-0.32692	0.02838
Mono%	Veillonella	0.3225	0.03072
N%	Veillonella	-0.368	0.01288
PCT	Blautia	0.39208	0.00773
PCT	Enterococcus	0.29505	0.04911
PCT	Gemella	-0.4111	0.00503
PCT	Massilia	-0.33257	0.02561
WBC	Barnesiella	-0.30426	0.04215
WBC	Blastomonas	-0.29899	0.04603
WBC	Corynebacterium	0.29563	0.04865
WBC	Fusicatenibacter	-0.39735	0.00688
WBC	Scardovia	-0.47463	0.00099
WBC	Skermanella	-0.35604	0.01638
WBC	Staphylococcus	0.32125	0.03141
WBC	Streptophyta	0.2974	0.04725
